# Supplementary material for: RNA Sequencing Reveals the Suitability of Cardiac Death Livers for Transplantation
Source: Biomed Res Int. 2018 Nov 1;2018:8217486. doi: 10.1155/2018/8217486 (PMC6241343; doi:10.1155/2018/8217486)
Supplement: Supplementary Materials — Supplementary Sheet 1: the sample information for all the sample used in this study, including the accession number and data size. Supplementary Sheet 2: the raw count of each gene for all the samples sequenced in this study. The raw count of each gene was estimated by ht-seq with default parameters. Supplemental Figure 1. Pathological section of rat liver after 15 minutes of death. Supplemental Figure 2. Pathological section of rat liver after 35 minutes of death. Supplemental Figure 3. Pathological section of rat liver after 55 minutes of death. Supplementary Table 1. Selected differentially expressed genes. Supplementary Table 2. Biological process enrichment results using differentially expressed genes between cluster 2 and cluster 1. Supplementary Table 3. Biological process enrichment results using differentially expressed genes between cluster 3 and cluster 1. Supplementary Table 4. Network results using the IPA platform. [file 8217486.f1.zip]

Archive with 4 entries (3 files):
- 8217486.f1/
- 8217486.f1/8217486.v3 (1) 24.pdf
- 8217486.f1/Supplementary sheet1.xls
- 8217486.f1/supplementary sheet2.xls
