# Supplementary material for: RNA Sequencing Reveals the Suitability of Cardiac Death Livers for Transplantation
Source: Biomed Res Int. 2018 Nov 1;2018:8217486. doi: 10.1155/2018/8217486 (PMC6241343; doi:10.1155/2018/8217486)
Supplement: Supplementary Materials — Supplementary Sheet 1: the sample information for all the sample used in this study, including the accession number and data size. Supplementary Sheet 2: the raw count of each gene for all the samples sequenced in this study. The raw count of each gene was estimated by ht-seq with default parameters. Supplemental Figure 1. Pathological section of rat liver after 15 minutes of death. Supplemental Figure 2. Pathological section of rat liver after 35 minutes of death. Supplemental Figure 3. Pathological section of rat liver after 55 minutes of death. Supplementary Table 1. Selected differentially expressed genes. Supplementary Table 2. Biological process enrichment results using differentially expressed genes between cluster 2 and cluster 1. Supplementary Table 3. Biological process enrichment results using differentially expressed genes between cluster 3 and cluster 1. Supplementary Table 4. Network results using the IPA platform. [file 8217486.f1.zip › 8217486.f1/Supplementary sheet1.xls]

## Sheet: Supplementary sheet1
Experiment Accession	Experiment Title	Temperature	Organism Name	Instrument	Total Bases (G)	Library Strategy	Library Source	Library Selection
SRX4474488	s1-0	25 °C	Rattus norvegicus	HiSeq X Ten	4.39775	RNA-Seq	TRANSCRIPTOMIC	cDNA
SRX4474486	s1-15	25 °C	Rattus norvegicus	HiSeq X Ten	4.99493	RNA-Seq	TRANSCRIPTOMIC	cDNA
SRX4474489	s1-5	25 °C	Rattus norvegicus	HiSeq X Ten	2.37865	RNA-Seq	TRANSCRIPTOMIC	cDNA
SRX4474487	s1-55	25 °C	Rattus norvegicus	HiSeq X Ten	2.43171	RNA-Seq	TRANSCRIPTOMIC	cDNA
SRX4474493	s2-0	25 °C	Rattus norvegicus	HiSeq X Ten	4.66899	RNA-Seq	TRANSCRIPTOMIC	cDNA
SRX4474491	s2-15	25 °C	Rattus norvegicus	HiSeq X Ten	3.64572	RNA-Seq	TRANSCRIPTOMIC	cDNA
SRX4474479	s2-35	25 °C	Rattus norvegicus	HiSeq X Ten	6.86305	RNA-Seq	TRANSCRIPTOMIC	cDNA
SRX4474490	s2-5	25 °C	Rattus norvegicus	HiSeq X Ten	6.78331	RNA-Seq	TRANSCRIPTOMIC	cDNA
SRX4474494	s2-55	25 °C	Rattus norvegicus	HiSeq X Ten	4.76722	RNA-Seq	TRANSCRIPTOMIC	cDNA
SRX4474495	s3-0	25 °C	Rattus norvegicus	HiSeq X Ten	4.70235	RNA-Seq	TRANSCRIPTOMIC	cDNA
SRX4474477	s3-15	25 °C	Rattus norvegicus	HiSeq X Ten	7.22199	RNA-Seq	TRANSCRIPTOMIC	cDNA
SRX4488558	s3-35	25 °C	Rattus norvegicus	HiSeq X Ten	2.58653	RNA-Seq	TRANSCRIPTOMIC	cDNA
SRX4474476	s3-5	25 °C	Rattus norvegicus	HiSeq X Ten	2.9306	RNA-Seq	TRANSCRIPTOMIC	cDNA
SRX4474478	s3-55	25 °C	Rattus norvegicus	HiSeq X Ten	3.39458	RNA-Seq	TRANSCRIPTOMIC	cDNA
SRX4474482	35min-1_cold	10 °C	Rattus norvegicus	HiSeq X Ten	7.2466	RNA-Seq	TRANSCRIPTOMIC	cDNA
SRX4474483	35min-2_cold	10 °C	Rattus norvegicus	HiSeq X Ten	5.29692	RNA-Seq	TRANSCRIPTOMIC	cDNA
SRX4474484	75min-1_cold	10 °C	Rattus norvegicus	HiSeq X Ten	7.22446	RNA-Seq	TRANSCRIPTOMIC	cDNA
SRX4474485	75min-2_cold	10 °C	Rattus norvegicus	HiSeq X Ten	6.93319	RNA-Seq	TRANSCRIPTOMIC	cDNA
