# Supplementary material for: RNA Sequencing Reveals the Suitability of Cardiac Death Livers for Transplantation
Source: Biomed Res Int. 2018 Nov 1;2018:8217486. doi: 10.1155/2018/8217486 (PMC6241343; doi:10.1155/2018/8217486)
Supplement: Supplementary Materials — Supplementary Sheet 1: the sample information for all the sample used in this study, including the accession number and data size. Supplementary Sheet 2: the raw count of each gene for all the samples sequenced in this study. The raw count of each gene was estimated by ht-seq with default parameters. Supplemental Figure 1. Pathological section of rat liver after 15 minutes of death. Supplemental Figure 2. Pathological section of rat liver after 35 minutes of death. Supplemental Figure 3. Pathological section of rat liver after 55 minutes of death. Supplementary Table 1. Selected differentially expressed genes. Supplementary Table 2. Biological process enrichment results using differentially expressed genes between cluster 2 and cluster 1. Supplementary Table 3. Biological process enrichment results using differentially expressed genes between cluster 3 and cluster 1. Supplementary Table 4. Network results using the IPA platform. [file 8217486.f1.zip › 8217486.f1/supplementary sheet2.xls]

## Sheet: supplementary sheet2
s1_0_count s2_0_count s3_0_count s1_5_count s2_5_count s3_5_count s1_15_count s2_15_count s3_15_count s2_35_count s3_35_count s1_55_count s2_55_count s3_55_count 35_min-1 35min-2 75_min-1 75min-2
ENSRNOG00000000001 1 0 0 0 1 4 3 0 0 0 0 0 0 2 0 0 0 0
ENSRNOG00000000007 3 0 0 0 1 2 0 0 0 3 0 1 0 0 2 2 0 2
ENSRNOG00000000008 0 0 0 0 0 0 0 0 0 0 0 0 0 0 0 0 0 0
ENSRNOG00000000009 0 0 0 0 0 0 0 0 0 0 0 0 0 0 0 0 0 0
ENSRNOG00000000010 0 0 0 0 0 0 0 0 0 0 0 0 0 0 0 0 0 0
ENSRNOG00000000012 0 0 0 0 1 0 0 1 0 0 0 0 0 0 1 0 0 0
ENSRNOG00000000017 0 1 4 0 2 0 0 0 0 1 6 0 0 0 0 0 1 2
ENSRNOG00000000021 105 49 62 0 75 51 61 12 60 74 26 15 27 8 74 49 75 61
ENSRNOG00000000024 359 596 540 0 753 308 406 228 508 1586 610 123 251 81 832 543 841 735
ENSRNOG00000000033 45 90 56 22 49 37 29 62 64 141 11 6 43 16 40 39 51 47
ENSRNOG00000000034 151 149 190 80 248 147 108 61 112 242 76 29 56 27 158 140 101 107
ENSRNOG00000000035 1 2 0 0 0 0 1 1 2 1 0 0 0 0 0 0 0 0
ENSRNOG00000000036 26 37 24 11 50 32 23 5 35 77 14 7 12 5 53 33 42 36
ENSRNOG00000000040 3 0 1 1 0 2 0 0 3 3 0 1 0 0 1 2 5 4
ENSRNOG00000000041 3006 2959 3211 1398 4728 1634 1665 1275 2108 3070 1443 594 1144 295 1410 931 1482 1068
ENSRNOG00000000042 71 20 31 52 54 23 57 19 70 37 12 18 25 10 75 46 92 80
ENSRNOG00000000043 247 190 224 113 390 147 184 89 171 237 248 91 97 43 368 245 262 276
ENSRNOG00000000044 90 103 142 62 152 88 58 61 87 119 63 25 40 12 89 52 73 75
ENSRNOG00000000047 267 326 282 0 433 170 182 115 227 730 116 49 109 35 692 518 612 568
ENSRNOG00000000048 842 588 808 422 1096 490 768 409 950 1075 578 282 410 117 578 430 677 604
ENSRNOG00000000053 29449 28560 36410 24068 59226 30099 34081 16849 45758 55841 38247 10584 19514 8414 73601 51236 72963 86505
ENSRNOG00000000054 62 72 66 24 90 42 30 55 76 81 45 10 29 11 31 30 19 31
ENSRNOG00000000055 0 0 0 0 0 0 0 0 0 0 0 0 0 0 0 0 0 0
ENSRNOG00000000060 0 0 3 0 0 0 0 0 2 1 0 1 0 0 0 0 0 0
ENSRNOG00000000062 34 10 14 14 19 25 41 31 17 40 30 3 12 6 28 20 29 33
ENSRNOG00000000064 491 777 626 310 1124 493 1014 782 1704 2148 1062 518 922 350 492 275 488 498
ENSRNOG00000000065 0 0 0 0 1 0 0 0 0 3 0 0 0 0 0 0 0 0
ENSRNOG00000000066 91 65 59 40 122 65 43 27 73 116 30 20 37 9 72 73 82 91
ENSRNOG00000000068 1043 1128 1134 447 1382 534 698 501 1011 1054 951 280 556 225 1086 734 976 927
ENSRNOG00000000070 3 1 0 3 1 2 1 1 3 3 0 0 2 0 1 3 6 2
ENSRNOG00000000073 466 68 159 166 260 161 292 55 251 320 88 69 72 50 365 311 395 404
ENSRNOG00000000075 46 23 18 16 33 21 28 12 25 81 2 16 14 4 38 32 54 53
ENSRNOG00000000081 156 46 86 73 118 85 91 28 65 127 37 23 22 18 118 114 145 133
ENSRNOG00000000082 110 62 59 0 129 80 49 36 92 104 73 15 26 11 49 38 83 84
ENSRNOG00000000091 0 0 0 0 0 0 0 0 0 0 0 0 0 0 0 0 0 0
ENSRNOG00000000095 372 436 481 0 682 290 459 362 657 543 452 168 283 118 188 163 216 198
ENSRNOG00000000096 535 570 507 0 779 316 416 289 706 978 361 153 260 96 477 359 472 454
ENSRNOG00000000097 0 0 0 0 2 0 0 0 0 0 0 0 0 0 2 1 1 0
ENSRNOG00000000098 205 164 201 0 284 150 156 90 227 336 128 75 112 30 214 173 230 245
ENSRNOG00000000104 168 142 147 94 230 114 122 78 140 301 80 38 73 26 197 163 205 187
ENSRNOG00000000105 18 8 10 5 11 15 4 2 14 16 27 5 10 6 10 8 24 16
ENSRNOG00000000108 207 234 203 104 340 123 166 155 257 402 166 79 129 50 244 166 231 233
ENSRNOG00000000109 0 0 0 0 0 0 0 0 0 0 1 0 0 0 0 0 0 0
ENSRNOG00000000111 22 36 39 11 42 17 28 4 47 113 12 4 11 3 32 35 48 33
ENSRNOG00000000112 123 59 79 51 137 87 67 54 119 186 104 30 54 11 123 103 92 80
ENSRNOG00000000113 28 23 29 17 42 19 21 6 22 44 7 10 18 7 30 30 33 44
ENSRNOG00000000121 42 50 64 0 78 41 31 24 35 112 10 7 24 3 40 37 50 48
ENSRNOG00000000122 2225 2488 2347 0 3305 1435 1700 1406 2953 5902 1716 660 1298 412 2457 1582 2525 2183
ENSRNOG00000000123 48 42 47 0 58 39 48 31 93 134 57 21 61 7 72 77 96 80
ENSRNOG00000000124 0 0 0 0 0 0 0 0 0 0 0 0 0 0 0 0 0 0
ENSRNOG00000000127 541 279 379 0 545 279 252 135 330 368 216 71 138 38 349 225 368 412
ENSRNOG00000000129 0 0 0 0 0 0 2 0 0 1 0 0 0 0 0 0 0 0
ENSRNOG00000000130 170 142 226 0 220 127 140 144 254 278 161 68 112 48 162 122 173 179
ENSRNOG00000000133 370 251 285 159 361 149 162 108 214 459 159 59 104 42 323 264 316 314
ENSRNOG00000000137 10 14 17 8 27 12 31 20 43 15 46 7 19 11 11 9 37 26
ENSRNOG00000000138 3 0 0 0 1 3 4 0 3 3 0 1 0 0 0 0 0 0
ENSRNOG00000000142 6 3 6 1 6 9 5 3 6 7 0 5 4 6 1 5 2 9
ENSRNOG00000000145 15 4 7 0 7 6 3 1 6 10 3 6 2 0 7 2 15 12
ENSRNOG00000000150 332 281 282 129 402 185 232 146 476 779 222 113 179 87 310 238 312 326
ENSRNOG00000000151 112 46 76 0 88 63 61 27 44 127 59 23 62 12 91 68 82 73
ENSRNOG00000000155 109 64 74 57 100 64 53 47 70 88 44 16 37 14 85 69 105 97
ENSRNOG00000000156 8 3 5 0 6 2 8 6 9 10 11 1 4 3 9 3 5 7
ENSRNOG00000000157 278 177 221 173 344 173 147 81 178 332 141 44 100 37 310 209 286 277
ENSRNOG00000000158 12487 9327 11439 5721 18489 7785 14363 7042 15445 23878 14135 4728 6850 2004 12389 7274 12751 10933
ENSRNOG00000000161 58 7 24 0 45 33 20 8 14 29 27 6 13 9 54 29 64 60
ENSRNOG00000000164 1363 1282 1383 0 2207 1019 1282 763 1720 3062 1222 482 988 329 2064 1478 1789 2311
ENSRNOG00000000165 1707 2083 1786 0 3418 1251 1305 954 1482 3444 1455 372 718 242 410 246 459 373
ENSRNOG00000000166 61 54 61 0 90 46 55 44 80 106 71 11 30 4 48 44 49 55
ENSRNOG00000000167 355 949 316 0 519 539 705 496 1216 914 455 272 608 185 187 150 214 191
ENSRNOG00000000168 58 35 64 0 95 57 109 45 78 145 92 41 53 30 152 101 191 220
ENSRNOG00000000169 41 24 41 0 37 19 22 14 26 76 22 2 21 0 40 28 36 31
ENSRNOG00000000170 317 123 180 0 310 161 174 83 200 251 128 80 89 32 228 140 244 212
ENSRNOG00000000172 430 476 513 0 858 438 414 280 638 1192 367 143 273 94 705 446 760 738
ENSRNOG00000000175 50 30 40 0 62 40 26 19 11 98 42 7 22 3 48 38 17 21
ENSRNOG00000000177 158 201 205 0 199 107 65 65 181 339 62 36 60 20 85 77 95 90
ENSRNOG00000000184 5338 4685 4691 0 7059 2808 2598 1897 3411 8316 2721 877 1485 502 4848 3546 4465 4187
ENSRNOG00000000185 2461 3086 2708 0 4027 1468 1356 989 1913 3406 1581 366 967 336 1284 1002 1457 1103
ENSRNOG00000000186 6221 9611 7968 0 10487 3951 5649 4036 7695 10201 5805 1893 4334 1171 3799 2897 4078 3156
ENSRNOG00000000187 51 6 18 0 34 19 34 31 58 44 35 18 41 18 18 16 52 67
ENSRNOG00000000190 57 7 15 0 28 9 24 4 20 8 12 7 19 7 36 25 45 46
ENSRNOG00000000195 9 6 7 0 5 6 4 1 12 9 9 1 1 2 12 5 8 10
ENSRNOG00000000196 0 0 0 0 0 0 0 0 0 0 0 0 0 0 0 0 0 0
ENSRNOG00000000199 0 0 0 0 0 0 0 0 0 0 0 0 0 0 0 0 0 0
ENSRNOG00000000201 3434 5586 4836 0 8782 3005 6375 4413 13271 6333 5669 2570 5560 1388 3907 3878 4510 4674
ENSRNOG00000000204 156 99 109 0 165 116 143 77 162 239 127 70 56 43 158 133 205 195
ENSRNOG00000000219 460 464 571 0 746 311 277 235 454 772 288 98 150 45 370 347 363 355
ENSRNOG00000000221 447 222 216 0 552 244 173 109 311 460 216 73 160 38 372 365 330 313
ENSRNOG00000000230 206 309 272 88 311 151 156 108 242 327 170 54 110 41 181 161 176 157
ENSRNOG00000000231 21 19 19 0 26 7 15 3 11 41 19 7 4 1 15 12 23 9
ENSRNOG00000000233 0 0 0 0 0 0 0 0 0 0 0 0 0 0 0 0 0 0
ENSRNOG00000000236 396 352 432 237 672 248 343 211 386 440 300 119 173 72 291 194 375 356
ENSRNOG00000000237 23 3 10 10 20 7 16 12 5 20 6 4 1 3 31 24 52 31
ENSRNOG00000000239 1 0 0 0 0 0 0 0 0 0 1 0 0 0 2 1 0 4
ENSRNOG00000000244 32 21 20 11 24 15 6 13 24 35 19 7 9 1 37 25 47 29
ENSRNOG00000000245 34 51 32 25 84 18 27 11 52 71 72 8 27 15 41 29 29 32
ENSRNOG00000000246 204 189 196 115 287 151 187 103 206 380 149 64 146 32 196 146 213 227
ENSRNOG00000000247 121 116 104 54 188 85 85 71 74 204 60 21 68 20 106 62 91 102
ENSRNOG00000000248 1359 1085 1250 626 1659 704 860 602 1347 1855 1066 276 608 241 805 597 757 694
ENSRNOG00000000249 74 104 84 41 145 61 76 51 119 160 75 28 38 27 76 45 75 65
ENSRNOG00000000250 119 102 125 59 188 72 105 133 208 217 142 49 112 44 75 56 75 50
ENSRNOG00000000251 0 0 0 0 0 0 0 0 0 0 0 0 0 0 0 0 0 0
ENSRNOG00000000252 0 0 0 0 0 0 0 0 0 0 0 0 0 0 0 0 0 0
ENSRNOG00000000257 166 123 161 68 263 115 85 70 131 194 73 31 54 16 121 87 104 91
ENSRNOG00000000258 172 162 203 75 241 103 114 74 126 246 105 33 58 22 82 70 112 97
ENSRNOG00000000262 36 20 27 21 30 34 51 29 78 69 49 27 12 3 17 29 15 17
ENSRNOG00000000264 533 536 554 272 724 313 357 262 456 753 323 85 215 90 344 268 383 324
ENSRNOG00000000274 1 0 2 0 3 0 0 0 0 0 0 0 1 0 0 1 0 0
ENSRNOG00000000275 1 0 0 0 3 0 0 0 3 1 0 0 0 0 5 0 2 4
ENSRNOG00000000277 0 0 0 0 1 0 1 0 0 0 0 0 0 0 1 0 0 1
ENSRNOG00000000279 59 89 84 0 117 43 41 43 86 141 36 5 29 19 62 50 93 74
ENSRNOG00000000281 2098 2411 2257 1245 3403 1381 2321 919 2185 4836 1422 686 1379 339 1954 1226 2251 1447
ENSRNOG00000000282 0 0 0 0 0 0 0 0 0 0 0 0 0 0 0 0 0 0
ENSRNOG00000000283 87 103 83 48 122 52 97 43 118 85 98 19 45 22 68 48 66 66
ENSRNOG00000000288 52 50 62 24 85 30 42 41 55 73 21 11 65 13 33 27 24 23
ENSRNOG00000000299 111 34 51 0 79 49 141 36 61 92 29 15 23 15 135 148 109 119
ENSRNOG00000000302 265 243 221 0 382 158 181 95 190 297 185 81 100 25 267 175 261 256
ENSRNOG00000000303 45 20 33 0 35 14 22 5 38 42 11 6 12 2 23 16 20 18
ENSRNOG00000000304 6239 4299 5365 0 9363 3948 4126 2076 4999 6811 3456 1468 2544 761 7069 4723 6076 6267
ENSRNOG00000000306 107 123 140 0 151 84 95 96 133 279 106 60 90 30 110 52 88 85
ENSRNOG00000000307 8 9 6 0 7 9 7 3 8 19 10 0 3 1 8 8 7 8
ENSRNOG00000000308 47 29 43 0 77 39 42 62 44 70 31 15 29 12 54 42 32 42
ENSRNOG00000000312 235 243 228 0 370 162 210 158 337 333 131 53 160 44 145 120 177 170
ENSRNOG00000000314 1066 869 1011 0 1514 803 879 540 1309 1665 704 273 582 273 1341 980 1249 1373
ENSRNOG00000000316 6 0 0 0 3 0 4 6 5 2 4 1 3 2 2 0 2 7
ENSRNOG00000000320 1 0 0 0 2 0 0 0 1 2 1 0 0 0 0 0 0 0
ENSRNOG00000000321 9 13 13 0 11 6 20 18 12 21 27 3 6 2 15 4 7 10
ENSRNOG00000000322 168 176 202 0 291 111 166 189 234 330 204 84 105 46 169 121 156 156
ENSRNOG00000000323 1 0 3 0 3 2 11 0 10 6 0 1 6 3 4 3 13 10
ENSRNOG00000000327 64 57 81 0 99 59 42 46 75 77 66 20 44 16 120 100 110 121
ENSRNOG00000000335 0 4 0 0 1 0 0 0 0 0 0 0 0 0 0 0 1 1
ENSRNOG00000000340 820 947 1061 437 1563 756 878 708 1382 1491 1047 295 556 215 485 288 518 413
ENSRNOG00000000341 39 22 51 18 50 35 66 60 49 81 48 21 33 14 41 31 35 44
ENSRNOG00000000345 0 0 0 0 0 0 0 0 0 0 0 0 0 0 0 0 0 0
ENSRNOG00000000368 0 0 0 0 0 0 0 0 0 0 0 0 0 0 0 0 0 0
ENSRNOG00000000373 0 0 1 0 0 0 0 0 0 0 0 0 2 0 0 0 2 0
ENSRNOG00000000376 0 0 0 0 1 0 1 0 0 0 0 0 0 0 3 1 4 0
ENSRNOG00000000378 1 1 1 0 0 0 0 0 0 1 0 1 0 0 2 0 1 0
ENSRNOG00000000383 0 1 0 0 1 1 0 0 0 0 0 0 0 0 0 0 0 1
ENSRNOG00000000384 0 0 0 0 0 0 0 0 0 0 0 0 0 0 0 0 0 0
ENSRNOG00000000386 1246 1414 1406 0 2183 853 1269 711 1467 2336 1342 361 802 194 1116 871 1311 997
ENSRNOG00000000387 390 229 342 0 458 252 313 132 269 427 245 101 137 61 332 232 294 329
ENSRNOG00000000390 1 2 0 0 0 0 0 0 3 0 1 0 0 0 2 1 1 0
ENSRNOG00000000392 186 226 219 0 357 156 204 137 238 339 191 64 117 37 140 93 169 168
ENSRNOG00000000394 50 48 51 0 93 33 75 41 71 187 51 20 57 36 82 73 120 140
ENSRNOG00000000395 63 49 69 0 98 45 61 56 77 123 42 24 48 12 55 38 70 59
ENSRNOG00000000396 138 89 88 0 186 106 113 113 186 217 132 53 80 52 172 96 199 193
ENSRNOG00000000397 132 101 116 0 227 114 157 80 186 525 138 62 104 35 240 142 173 177
ENSRNOG00000000398 25 19 22 0 43 19 15 18 47 75 31 7 16 6 54 37 63 45
ENSRNOG00000000401 0 0 0 0 0 0 0 0 0 0 0 0 0 0 0 0 0 0
ENSRNOG00000000405 0 0 0 0 0 0 0 0 0 0 0 0 0 0 0 0 0 0
ENSRNOG00000000406 2 0 0 0 0 0 0 0 3 0 0 0 2 0 1 0 0 0
ENSRNOG00000000407 61 36 60 0 64 33 28 29 54 81 26 13 23 6 70 52 74 61
ENSRNOG00000000408 208 120 174 0 276 136 180 104 276 263 139 68 101 57 234 149 235 209
ENSRNOG00000000410 0 0 0 0 0 0 0 0 0 0 0 0 0 0 0 0 0 0
ENSRNOG00000000411 512 385 515 0 626 320 378 271 475 804 339 125 230 99 535 417 557 538
ENSRNOG00000000412 0 0 0 0 0 0 0 0 0 0 0 0 0 0 1 0 0 0
ENSRNOG00000000413 3 0 3 0 1 0 4 1 19 5 0 0 0 2 0 0 0 1
ENSRNOG00000000414 46 18 7 0 16 7 23 9 33 9 6 6 20 13 48 24 52 55
ENSRNOG00000000415 80 60 72 0 134 65 57 37 90 132 63 21 27 14 78 43 117 83
ENSRNOG00000000417 449 291 317 191 454 245 280 174 407 481 327 83 221 68 384 319 374 350
ENSRNOG00000000418 28 19 18 0 24 11 10 24 29 53 6 5 4 6 35 25 17 25
ENSRNOG00000000419 0 0 0 0 0 0 0 0 0 0 0 0 0 0 0 0 0 0
ENSRNOG00000000420 205 228 180 0 274 136 141 91 276 460 136 59 87 28 222 149 188 154
ENSRNOG00000000421 622 592 479 0 814 337 296 182 435 820 270 110 209 69 428 337 475 373
ENSRNOG00000000422 107 156 170 0 193 63 82 90 120 216 65 23 54 25 125 92 100 98
ENSRNOG00000000423 0 0 0 0 0 0 0 0 0 0 0 0 0 0 0 0 0 0
ENSRNOG00000000428 1 1 5 0 1 3 3 3 3 4 3 0 0 1 4 2 7 4
ENSRNOG00000000431 572 500 540 0 580 277 279 230 318 936 277 100 210 62 376 301 432 382
ENSRNOG00000000432 49 60 60 0 125 51 75 48 110 124 66 30 46 19 44 23 51 40
ENSRNOG00000000433 5 10 5 0 10 4 15 8 15 16 8 6 2 5 4 5 2 5
ENSRNOG00000000435 200 193 225 0 279 106 109 114 177 369 132 33 76 38 182 115 146 128
ENSRNOG00000000436 10 22 8 0 20 5 10 5 9 30 4 0 3 0 16 10 7 9
ENSRNOG00000000437 107 81 141 0 164 53 93 22 88 145 31 28 41 11 42 32 55 49
ENSRNOG00000000438 362 533 541 0 497 225 302 201 371 868 352 104 168 68 498 421 493 473
ENSRNOG00000000439 12 4 4 0 11 2 12 0 3 16 1 2 2 1 3 1 0 0
ENSRNOG00000000440 189 166 189 0 317 117 110 72 114 401 127 32 80 25 248 174 209 164
ENSRNOG00000000441 18 13 18 0 33 14 34 38 42 42 33 8 29 4 14 12 22 18
ENSRNOG00000000442 45 29 40 0 48 10 38 28 33 84 26 6 11 5 40 19 38 46
ENSRNOG00000000443 3848 2348 2034 0 5060 2053 1950 1164 3176 3570 3001 607 1147 791 3243 2870 2582 3274
ENSRNOG00000000446 0 0 0 0 0 0 0 0 0 0 0 0 0 0 0 0 0 0
ENSRNOG00000000451 133 99 124 0 295 91 202 128 257 390 333 59 143 81 167 123 298 210
ENSRNOG00000000454 1 4 4 0 1 1 0 0 0 13 4 2 1 0 4 5 2 3
ENSRNOG00000000455 13 29 7 0 22 10 9 12 4 25 14 1 6 1 18 28 22 31
ENSRNOG00000000456 120 133 136 0 203 110 104 70 158 217 119 25 39 27 189 127 237 221
ENSRNOG00000000457 202 227 228 0 300 154 92 89 157 298 99 48 95 41 315 170 302 261
ENSRNOG00000000459 134 171 143 0 278 105 128 65 255 357 63 41 63 37 286 231 345 285
ENSRNOG00000000461 38 30 40 0 55 64 49 49 70 60 48 24 31 7 58 42 50 23
ENSRNOG00000000463 7 3 3 0 4 2 1 1 0 7 0 1 0 0 5 2 3 2
ENSRNOG00000000464 236 238 246 0 323 114 126 77 112 475 113 28 83 18 242 177 248 191
ENSRNOG00000000465 1545 1472 1639 0 1847 745 907 751 1342 2795 804 278 568 215 1159 856 1238 1236
ENSRNOG00000000466 325 390 339 0 416 194 211 149 305 744 256 61 129 56 350 252 312 267
ENSRNOG00000000467 332 388 340 0 443 183 282 329 584 871 329 114 232 77 374 232 325 264
ENSRNOG00000000470 339 317 305 0 447 225 255 153 323 520 224 74 140 45 222 161 176 179
ENSRNOG00000000471 93 89 96 0 125 59 60 37 71 172 33 29 31 10 52 43 58 57
ENSRNOG00000000473 189 273 189 0 290 139 160 128 309 959 202 40 134 57 266 209 278 274
ENSRNOG00000000474 156 114 159 0 192 78 90 92 171 383 156 53 109 28 130 85 130 118
ENSRNOG00000000476 103 88 156 0 153 75 71 79 111 184 83 26 40 9 102 99 117 92
ENSRNOG00000000477 123 122 125 0 210 88 86 62 121 271 77 36 71 12 130 87 100 132
ENSRNOG00000000478 11 19 15 0 31 9 17 4 2 20 20 2 8 2 14 3 13 2
ENSRNOG00000000479 18 8 9 0 6 6 11 5 36 12 1 0 0 4 13 7 12 8
ENSRNOG00000000480 173 192 246 0 222 121 129 78 141 406 116 36 92 20 199 152 164 154
ENSRNOG00000000481 475 877 652 0 762 341 464 352 652 1106 493 135 200 112 346 267 383 336
ENSRNOG00000000483 29 17 27 0 17 26 12 30 26 29 13 4 10 4 13 12 12 9
ENSRNOG00000000485 58 64 47 0 89 29 44 64 62 111 29 7 31 11 46 34 64 55
ENSRNOG00000000486 0 5 1 0 1 0 3 0 0 6 0 0 1 6 2 0 1 0
ENSRNOG00000000487 0 0 0 0 0 0 0 0 0 4 0 0 0 0 2 0 0 0
ENSRNOG00000000488 64 49 49 0 85 27 39 41 81 134 56 13 25 11 61 56 74 77
ENSRNOG00000000490 595 971 791 0 979 345 502 338 632 1906 466 135 226 106 609 495 595 618
ENSRNOG00000000491 0 0 0 0 2 1 0 0 0 1 0 0 0 0 0 0 0 0
ENSRNOG00000000493 219 354 342 0 361 187 331 341 561 497 324 137 296 97 193 137 228 204
ENSRNOG00000000495 50 7 38 0 57 16 24 6 44 41 8 8 15 11 52 46 64 50
ENSRNOG00000000498 177 122 146 0 207 85 131 89 127 224 69 52 62 28 132 114 147 144
ENSRNOG00000000499 0 0 0 0 0 0 0 0 0 0 0 0 0 0 2 0 0 0
ENSRNOG00000000500 7 2 3 0 2 1 0 1 7 18 10 0 0 2 0 0 1 4
ENSRNOG00000000501 216 255 259 0 272 125 168 132 205 298 165 57 112 38 168 104 149 149
ENSRNOG00000000502 1 4 0 0 1 4 2 0 5 5 4 1 3 1 3 3 6 5
ENSRNOG00000000503 118 124 117 0 190 78 90 86 168 186 79 47 69 18 132 63 87 82
ENSRNOG00000000504 93 127 132 0 148 47 56 85 110 254 72 38 50 20 101 78 84 89
ENSRNOG00000000505 0 0 0 0 0 0 0 0 0 0 0 0 0 0 385 249 327 407
ENSRNOG00000000506 99 76 77 0 90 54 42 32 49 143 55 18 23 10 451 269 375 393
ENSRNOG00000000507 0 0 0 0 0 0 0 0 0 0 0 0 0 0 0 0 0 0
ENSRNOG00000000508 0 0 0 0 0 0 0 0 0 0 0 0 0 0 0 0 0 0
ENSRNOG00000000510 0 0 0 0 0 0 0 0 0 0 0 0 0 0 0 0 0 0
ENSRNOG00000000511 229 132 190 0 242 105 176 102 261 215 207 46 102 29 123 74 108 124
ENSRNOG00000000512 508 479 500 0 784 392 442 348 475 841 403 133 213 80 317 254 311 249
ENSRNOG00000000513 1147 773 926 0 1418 685 605 457 1043 1268 664 234 415 158 980 834 1104 943
ENSRNOG00000000515 1 4 0 0 0 2 0 0 0 4 0 2 5 0 3 1 3 4
ENSRNOG00000000516 3 0 0 0 2 0 0 0 0 0 0 1 4 0 3 2 0 4
ENSRNOG00000000517 59 37 28 0 51 34 39 23 19 52 26 10 23 2 73 64 71 70
ENSRNOG00000000519 478 352 413 0 565 239 299 138 315 523 212 97 129 54 252 172 261 269
ENSRNOG00000000520 513 440 498 0 830 331 342 246 557 1009 492 139 257 109 626 360 606 491
ENSRNOG00000000521 86 126 43 0 134 74 35 7 71 115 133 4 16 17 52 35 23 22
ENSRNOG00000000522 3 0 0 0 1 2 0 3 0 3 0 0 3 1 0 2 4 6
ENSRNOG00000000523 60 74 75 0 88 50 28 33 47 109 43 8 46 7 43 22 52 40
ENSRNOG00000000524 927 1182 1146 0 1543 601 555 420 926 1487 668 230 433 200 760 588 796 794
ENSRNOG00000000525 1 1 0 0 2 1 1 2 20 3 0 0 5 1 4 2 6 3
ENSRNOG00000000527 598 705 719 0 921 369 392 284 618 1656 410 125 220 100 719 603 816 702
ENSRNOG00000000528 15 5 12 0 18 8 23 20 22 24 15 5 5 13 21 16 43 28
ENSRNOG00000000529 20 27 22 0 17 5 6 13 32 36 17 4 4 4 30 44 52 41
ENSRNOG00000000531 68 94 88 0 107 51 63 40 117 277 58 12 49 23 100 66 92 114
ENSRNOG00000000532 540 526 499 0 731 276 400 245 608 749 362 113 219 72 502 385 561 521
ENSRNOG00000000536 1 1 2 0 1 0 6 6 0 1 0 0 3 1 0 1 0 2
ENSRNOG00000000540 124 83 139 0 170 71 91 75 135 168 89 42 53 25 78 71 112 89
ENSRNOG00000000541 570 584 616 0 1011 473 497 366 764 1531 662 188 313 127 683 453 682 618
ENSRNOG00000000542 12 17 4 0 25 7 4 1 28 16 2 6 5 1 17 18 15 7
ENSRNOG00000000543 213 101 167 0 299 142 139 94 210 153 114 48 77 35 185 138 173 196
ENSRNOG00000000546 176 143 165 0 310 127 122 67 138 271 115 49 62 22 191 124 194 216
ENSRNOG00000000547 21 16 21 0 23 15 18 13 14 40 19 5 18 2 24 9 31 13
ENSRNOG00000000549 324 194 270 0 337 178 219 113 234 629 164 76 126 63 507 340 528 455
ENSRNOG00000000551 183 194 175 0 311 121 197 146 418 466 235 89 148 55 296 208 339 295
ENSRNOG00000000552 46 43 35 0 61 30 41 45 61 128 65 18 55 21 54 51 99 93
ENSRNOG00000000556 0 0 0 0 0 0 0 0 0 0 0 0 0 0 0 0 0 1
ENSRNOG00000000557 2217 2463 2272 0 3531 1611 2089 1679 3255 5038 2160 801 1489 555 2135 1562 2324 1922
ENSRNOG00000000559 0 0 0 0 0 0 0 0 0 0 0 0 0 0 0 0 0 0
ENSRNOG00000000560 152 134 115 0 227 83 84 53 113 173 33 21 69 8 67 61 97 85
ENSRNOG00000000561 1138 1387 1283 0 2085 659 586 369 731 2410 647 160 323 151 1065 772 930 769
ENSRNOG00000000562 5 1 4 0 12 4 23 10 12 43 7 5 9 5 11 11 25 13
ENSRNOG00000000563 5 2 4 0 7 1 14 0 2 15 11 0 10 5 4 6 13 5
ENSRNOG00000000564 0 0 0 0 0 0 0 0 0 0 0 0 0 0 0 0 0 0
ENSRNOG00000000565 378 306 353 0 663 255 194 133 226 451 167 65 121 62 686 644 461 466
ENSRNOG00000000566 2101 3449 2767 0 4442 1765 2229 1581 3335 6271 2755 853 1377 598 3108 2110 3219 2819
ENSRNOG00000000567 77 61 100 0 111 42 67 63 49 136 72 14 26 10 53 39 58 60
ENSRNOG00000000568 75 65 85 0 113 35 44 35 76 176 52 26 29 15 63 54 55 44
ENSRNOG00000000569 37 21 30 0 50 26 53 20 65 84 30 14 26 6 37 24 66 60
ENSRNOG00000000571 3635 3703 3852 0 5339 2565 3190 2022 3830 7700 3083 1045 1948 834 4212 3192 4585 4515
ENSRNOG00000000572 4 2 2 0 8 1 4 11 1 13 7 5 5 5 2 4 3 6
ENSRNOG00000000574 0 0 0 0 0 0 0 0 0 0 0 0 0 0 0 0 0 0
ENSRNOG00000000576 63 89 69 0 107 55 34 54 120 219 95 21 31 23 103 71 115 114
ENSRNOG00000000579 96 50 90 0 126 54 128 85 121 333 134 61 73 38 139 119 169 158
ENSRNOG00000000580 0 0 0 0 0 0 0 0 0 0 1 0 1 0 1 0 0 0
ENSRNOG00000000581 153 110 135 0 246 89 120 56 127 251 73 26 80 22 196 133 180 163
ENSRNOG00000000582 45 45 57 0 73 24 21 10 41 67 16 2 1 4 33 28 48 35
ENSRNOG00000000583 51 52 47 0 83 63 47 36 92 96 32 27 32 10 72 57 73 97
ENSRNOG00000000585 531 420 554 0 770 261 321 274 418 710 460 138 241 65 378 274 362 314
ENSRNOG00000000586 123 112 99 0 172 78 125 75 231 312 151 56 73 49 284 177 258 240
ENSRNOG00000000587 58 54 43 0 84 35 40 18 132 165 109 18 38 14 51 32 66 64
ENSRNOG00000000588 114 69 99 0 108 65 92 30 62 268 69 31 30 8 201 149 258 243
ENSRNOG00000000589 127 87 104 0 107 60 59 35 63 110 68 19 62 10 136 93 123 99
ENSRNOG00000000590 1 5 2 0 13 1 2 2 1 5 0 1 0 0 5 1 4 4
ENSRNOG00000000593 98 39 63 0 110 63 56 33 101 95 67 34 37 14 85 50 97 121
ENSRNOG00000000595 83 102 71 0 134 62 81 39 74 142 68 38 28 18 100 86 81 76
ENSRNOG00000000596 23 11 17 0 41 17 31 19 43 48 27 9 28 7 44 43 70 54
ENSRNOG00000000597 0 0 0 0 0 0 0 0 0 0 1 0 0 0 11 4 7 6
ENSRNOG00000000598 18 9 18 0 25 13 10 3 10 11 4 2 7 4 42 28 22 35
ENSRNOG00000000599 20 22 9 0 38 24 17 19 26 48 4 13 8 3 21 14 33 38
ENSRNOG00000000604 218 200 157 0 289 162 149 132 361 509 134 43 110 33 411 333 389 335
ENSRNOG00000000605 0 1 0 0 0 0 0 0 0 0 0 0 0 0 0 0 0 0
ENSRNOG00000000606 0 0 0 0 0 0 0 0 0 0 0 0 0 0 0 0 0 0
ENSRNOG00000000607 0 0 0 0 0 0 0 0 0 0 0 0 0 0 0 0 0 0
ENSRNOG00000000609 151 108 131 0 220 91 155 58 183 195 128 39 81 26 220 179 217 169
ENSRNOG00000000610 800 1335 1067 0 1604 665 734 524 1333 2519 939 273 563 266 1070 762 1002 841
ENSRNOG00000000611 30 37 27 0 76 23 58 38 86 82 37 28 43 10 41 28 33 45
ENSRNOG00000000613 228 291 293 0 428 188 164 110 345 412 190 95 144 52 244 172 284 255
ENSRNOG00000000614 64 23 39 0 54 23 31 24 25 33 28 10 18 15 29 21 34 29
ENSRNOG00000000618 0 0 0 0 0 0 0 0 0 0 0 0 0 0 0 0 0 0
ENSRNOG00000000620 0 0 0 0 0 0 0 0 0 0 0 0 0 0 0 0 0 0
ENSRNOG00000000622 644 934 999 347 1091 478 537 336 666 2067 727 118 293 105 930 619 882 850
ENSRNOG00000000630 0 0 1 0 0 0 0 0 4 0 0 0 0 0 0 0 0 0
ENSRNOG00000000632 16 3 5 0 9 8 6 2 13 13 10 4 3 2 5 4 5 12
ENSRNOG00000000633 545 431 625 0 764 287 471 281 514 643 677 149 432 179 241 151 179 170
ENSRNOG00000000634 8 4 4 0 4 2 0 2 1 5 2 1 0 0 1 1 3 4
ENSRNOG00000000635 46 24 27 0 48 33 60 24 50 68 37 21 29 25 48 50 48 39
ENSRNOG00000000636 0 0 0 0 0 0 0 0 0 0 0 0 0 0 2 3 1 0
ENSRNOG00000000638 1 0 0 0 2 2 1 0 0 2 1 0 1 0 0 1 2 2
ENSRNOG00000000639 61 59 56 0 53 27 29 36 96 71 39 16 23 2 43 39 33 27
ENSRNOG00000000640 1 0 0 0 1 0 0 0 4 0 0 0 0 0 3 0 1 1
ENSRNOG00000000641 229 242 199 0 373 164 167 112 247 309 239 72 113 48 278 129 196 146
ENSRNOG00000000645 1585 720 1130 0 1892 936 1069 530 1241 1196 774 397 580 244 1459 1021 1644 1396
ENSRNOG00000000648 316 136 164 0 383 230 312 143 290 311 258 91 137 66 345 365 299 300
ENSRNOG00000000650 0 0 0 0 0 0 0 0 0 4 0 0 0 0 1 0 1 0
ENSRNOG00000000653 436 287 339 226 581 255 307 155 309 501 251 120 184 76 458 319 470 540
ENSRNOG00000000655 24 9 14 8 38 25 39 22 50 48 39 11 30 19 48 35 92 84
ENSRNOG00000000657 68 25 40 17 44 25 58 12 43 41 29 15 14 10 91 72 106 122
ENSRNOG00000000658 1106 984 779 540 1542 565 759 487 933 1270 503 186 445 58 722 588 865 757
ENSRNOG00000000661 322 341 341 110 425 153 232 124 234 522 163 85 132 39 236 218 167 188
ENSRNOG00000000662 31 22 19 14 34 25 3 13 11 53 20 5 6 5 82 54 86 75
ENSRNOG00000000663 263 263 248 128 292 135 188 151 293 386 180 70 134 42 242 165 289 214
ENSRNOG00000000664 248 312 275 131 377 146 180 96 285 466 217 54 127 31 327 231 236 227
ENSRNOG00000000665 439 285 386 193 533 250 311 207 383 501 268 85 189 67 430 334 474 473
ENSRNOG00000000691 3 0 3 1 1 2 0 0 5 0 0 0 0 0 1 0 1 1
ENSRNOG00000000692 752 764 900 351 966 437 459 327 749 1409 505 134 213 95 537 443 675 601
ENSRNOG00000000693 0 0 1 1 2 1 0 0 0 2 0 0 0 4 1 1 1 0
ENSRNOG00000000695 36 21 37 22 53 27 30 23 47 43 16 10 19 2 39 31 40 52
ENSRNOG00000000697 222 174 237 114 308 132 181 190 284 383 205 64 81 39 280 199 292 287
ENSRNOG00000000699 19 7 15 8 16 6 23 14 22 34 13 9 22 8 14 12 24 26
ENSRNOG00000000700 35 7 8 17 14 4 13 7 9 31 8 5 5 1 11 6 17 12
ENSRNOG00000000701 1352 1810 1691 740 2276 945 898 551 1946 3124 1221 315 524 252 1379 1047 1487 1373
ENSRNOG00000000702 129 101 108 42 142 82 89 58 113 147 82 27 65 22 108 93 104 82
ENSRNOG00000000704 20 4 11 8 17 7 22 19 39 12 22 2 11 6 7 3 15 16
ENSRNOG00000000708 0 0 0 0 0 1 0 0 0 0 0 1 0 0 0 1 0 2
ENSRNOG00000000713 0 0 0 0 0 0 0 0 1 0 0 0 0 0 0 0 0 0
ENSRNOG00000000715 3 0 0 0 0 0 0 0 0 0 0 0 0 0 0 0 0 0
ENSRNOG00000000716 0 0 0 0 0 0 0 0 0 0 0 0 0 0 0 0 0 0
ENSRNOG00000000718 229 117 190 107 326 154 148 80 203 311 125 58 92 37 281 190 274 267
ENSRNOG00000000720 83 57 77 30 109 58 46 18 35 96 22 11 17 4 88 61 77 83
ENSRNOG00000000723 0 0 7 0 9 2 1 0 0 4 0 1 0 0 3 2 7 7
ENSRNOG00000000726 0 0 0 0 0 0 0 0 0 0 0 0 0 0 0 0 0 0
ENSRNOG00000000728 25 20 18 0 36 18 32 29 62 74 52 8 36 11 26 39 52 49
ENSRNOG00000000729 45 51 51 0 108 42 59 36 94 130 52 16 19 12 85 70 72 89
ENSRNOG00000000746 0 0 0 0 0 0 0 0 0 0 0 0 0 0 0 0 0 0
ENSRNOG00000000747 3 1 0 0 4 4 4 3 0 3 0 0 0 0 6 0 9 3
ENSRNOG00000000748 281 112 165 0 251 117 140 79 168 203 148 32 72 26 230 133 258 254
ENSRNOG00000000749 0 0 0 0 0 0 0 0 0 0 0 0 0 0 0 0 0 0
ENSRNOG00000000759 0 0 0 0 0 0 0 0 0 0 0 0 0 0 0 0 0 0
ENSRNOG00000000763 12 5 12 0 19 15 12 11 9 26 23 0 3 0 12 15 15 17
ENSRNOG00000000765 0 0 0 0 0 0 0 0 0 0 0 0 0 0 0 0 0 0
ENSRNOG00000000767 0 0 0 0 0 0 0 0 0 0 0 0 0 0 0 0 0 0
ENSRNOG00000000768 0 0 0 0 7 0 6 0 2 1 0 0 0 1 0 0 1 1
ENSRNOG00000000774 54 33 52 0 70 37 64 20 62 103 52 21 56 22 56 46 61 48
ENSRNOG00000000775 9 3 7 0 7 7 9 1 14 7 2 2 0 0 9 15 14 8
ENSRNOG00000000777 1884 2037 1880 0 3462 1542 1800 1434 2406 4740 1554 525 835 333 2526 1701 2799 2035
ENSRNOG00000000778 23 24 23 0 37 14 25 12 33 52 17 10 21 7 49 33 53 39
ENSRNOG00000000779 57 55 54 0 101 40 60 60 83 146 53 14 30 19 54 43 67 64
ENSRNOG00000000780 278 297 300 0 439 170 191 104 391 452 255 48 150 31 264 181 304 256
ENSRNOG00000000781 125 117 123 0 188 98 101 33 56 319 56 29 39 10 154 142 126 112
ENSRNOG00000000782 0 2 3 0 0 0 0 0 2 1 4 0 0 0 1 0 2 1
ENSRNOG00000000783 0 0 0 0 0 0 0 0 0 0 0 0 0 0 1 0 1 0
ENSRNOG00000000785 187 149 138 0 258 132 169 72 185 336 107 43 117 30 154 119 132 111
ENSRNOG00000000786 995 1443 1191 0 1639 715 927 653 1681 2645 1037 378 638 246 823 667 931 764
ENSRNOG00000000787 1 2 0 0 4 1 2 0 0 1 16 0 0 1 5 1 2 5
ENSRNOG00000000795 18 6 8 0 24 12 3 9 19 15 5 7 5 3 30 14 44 41
ENSRNOG00000000796 749 288 432 0 642 363 462 221 473 942 385 143 182 119 793 535 870 864
ENSRNOG00000000798 342 386 312 0 412 202 237 154 299 732 171 67 130 45 384 301 422 342
ENSRNOG00000000799 729 728 640 0 1062 464 502 419 860 1464 473 183 377 112 493 332 538 516
ENSRNOG00000000800 1522 870 1174 0 1777 888 737 439 900 1447 613 279 471 186 1374 1090 1282 1429
ENSRNOG00000000801 4 5 1 0 10 2 0 0 0 9 0 3 0 0 7 5 7 6
ENSRNOG00000000802 13 3 1 0 8 4 1 3 11 12 1 1 0 3 6 6 10 9
ENSRNOG00000000804 532 765 694 0 856 373 545 478 750 1062 632 161 376 135 313 241 343 287
ENSRNOG00000000805 79 39 65 0 114 57 147 92 223 191 177 51 75 37 155 115 204 233
ENSRNOG00000000808 136 89 93 0 161 60 114 41 79 196 143 38 61 26 134 89 141 133
ENSRNOG00000000809 14 13 14 0 30 21 23 10 36 18 18 11 6 7 19 27 19 20
ENSRNOG00000000811 4 1 3 0 2 0 6 4 1 4 1 0 2 2 4 3 8 3
ENSRNOG00000000812 81 85 126 0 115 51 91 80 160 83 88 29 58 5 99 81 107 97
ENSRNOG00000000814 358 473 378 0 567 252 316 313 674 1299 368 112 292 157 2131 2189 1515 1940
ENSRNOG00000000815 581 631 774 0 1206 483 626 311 633 910 605 195 388 106 571 478 576 690
ENSRNOG00000000816 62 46 58 0 86 44 71 33 60 121 76 20 43 20 57 44 60 64
ENSRNOG00000000818 10 6 9 0 10 9 7 3 15 13 2 7 5 2 2 0 3 3
ENSRNOG00000000823 265 116 190 0 281 132 166 67 184 269 110 55 101 33 209 162 292 283
ENSRNOG00000000824 65 40 44 0 105 35 66 29 65 131 44 24 59 21 87 79 143 143
ENSRNOG00000000825 0 0 0 0 0 0 0 0 0 0 0 0 0 0 0 0 0 1
ENSRNOG00000000826 144 179 236 0 242 106 222 162 336 386 348 74 139 57 254 209 271 249
ENSRNOG00000000827 212 263 266 0 433 142 181 171 253 235 206 75 137 46 152 166 124 109
ENSRNOG00000000831 180 232 207 0 276 101 86 74 169 334 91 32 90 30 129 98 145 129
ENSRNOG00000000833 267 235 245 0 348 143 208 147 297 385 190 63 103 44 201 126 183 156
ENSRNOG00000000836 2 0 3 0 5 3 1 4 6 0 0 1 0 0 8 6 8 6
ENSRNOG00000000837 0 0 0 0 0 0 0 0 0 0 0 0 0 0 0 0 1 0
ENSRNOG00000000838 0 0 0 0 0 0 0 0 0 0 0 0 0 0 0 0 0 0
ENSRNOG00000000839 51 59 54 0 66 34 31 26 53 77 25 8 24 7 44 38 47 35
ENSRNOG00000000840 0 0 0 0 0 0 0 0 0 1 0 0 0 0 1 1 0 0
ENSRNOG00000000841 1022 984 823 0 1412 602 778 615 1051 1843 833 291 464 221 706 528 584 586
ENSRNOG00000000842 16 12 13 0 16 3 13 4 1 50 11 3 8 0 8 11 5 7
ENSRNOG00000000843 2 0 0 0 6 0 0 0 2 2 1 0 0 1 0 1 1 1
ENSRNOG00000000844 0 0 0 0 0 0 0 0 0 0 0 0 0 0 0 0 0 0
ENSRNOG00000000846 0 0 0 0 0 0 0 0 0 0 0 0 0 0 0 0 0 0
ENSRNOG00000000847 918 1371 1360 0 1562 615 729 428 993 1736 624 222 525 182 577 339 579 543
ENSRNOG00000000848 54 91 80 0 109 45 69 41 56 223 60 21 53 13 86 72 72 47
ENSRNOG00000000850 3201 4713 4392 0 5977 2378 3212 2377 5456 7917 3717 1003 2165 961 3094 2351 2794 2801
ENSRNOG00000000851 1126 1021 1083 0 1297 597 743 613 959 1896 682 215 431 145 820 632 968 691
ENSRNOG00000000852 1859 1305 1603 0 1919 880 1262 963 1579 2082 1153 450 841 226 1150 928 1198 1072
ENSRNOG00000000853 37 12 29 0 53 19 73 48 91 134 36 14 36 44 47 41 161 136
ENSRNOG00000000854 5 18 3 0 11 3 1 8 5 19 2 8 8 2 28 15 28 24
ENSRNOG00000000855 16 12 13 0 21 6 15 11 31 35 23 11 14 3 19 11 22 21
ENSRNOG00000000857 6 1 2 0 2 0 0 0 0 1 0 0 1 0 1 0 0 0
ENSRNOG00000000858 0 0 0 0 2 2 0 2 0 0 0 0 0 0 1 0 0 0
ENSRNOG00000000860 1 0 0 0 0 1 0 0 0 0 0 0 0 0 0 1 0 0
ENSRNOG00000000861 0 0 0 0 0 0 0 0 0 0 0 0 1 0 0 0 0 0
ENSRNOG00000000866 98 70 46 0 122 48 97 30 114 118 67 14 25 19 112 90 112 104
ENSRNOG00000000867 571 538 540 0 587 305 330 268 394 656 280 94 229 74 254 186 207 210
ENSRNOG00000000869 5 0 1 0 4 3 11 1 2 13 14 1 2 2 10 4 9 15
ENSRNOG00000000871 0 0 0 0 0 0 1 0 0 1 4 0 0 0 0 0 1 2
ENSRNOG00000000873 0 0 0 0 0 0 0 0 0 0 0 0 0 0 0 0 0 0
ENSRNOG00000000875 27 19 22 0 43 24 53 44 56 41 41 18 24 10 22 13 24 21
ENSRNOG00000000878 20 60 27 0 63 18 22 26 11 45 21 3 24 1 24 41 36 27
ENSRNOG00000000879 73 53 85 0 105 52 27 21 45 116 32 15 35 10 88 68 103 101
ENSRNOG00000000881 623 422 697 0 924 457 356 286 500 501 277 146 246 94 278 212 247 249
ENSRNOG00000000885 2 2 2 3 6 3 6 2 19 8 0 2 8 0 5 2 1 2
ENSRNOG00000000886 1 0 2 0 6 3 1 0 0 3 10 0 2 0 5 4 12 1
ENSRNOG00000000887 8 9 12 5 33 3 21 4 34 5 30 0 15 2 4 3 4 4
ENSRNOG00000000888 118 186 177 73 260 116 157 87 211 405 180 49 87 36 248 189 306 248
ENSRNOG00000000889 0 0 0 0 0 0 0 0 0 0 0 0 0 0 0 0 0 0
ENSRNOG00000000891 18 16 10 23 30 10 19 5 22 13 14 2 6 4 13 16 14 16
ENSRNOG00000000893 912 1252 1382 567 1682 660 800 708 1252 1384 720 291 617 292 543 397 527 521
ENSRNOG00000000894 8 6 6 4 10 9 17 4 15 10 8 1 8 3 8 11 15 21
ENSRNOG00000000895 58 41 51 25 90 41 59 19 55 136 44 11 21 8 99 73 107 78
ENSRNOG00000000896 0 0 0 0 0 0 0 0 0 0 0 0 0 0 0 0 0 0
ENSRNOG00000000897 0 1 0 0 0 0 0 0 0 0 0 0 0 0 0 1 0 0
ENSRNOG00000000900 740 767 784 419 1129 482 846 508 1103 1494 802 348 478 183 939 770 834 760
ENSRNOG00000000901 175 232 195 91 277 117 180 142 316 276 122 67 163 56 163 125 222 174
ENSRNOG00000000902 862 665 786 341 1202 621 404 335 898 1465 629 138 330 192 348 215 409 427
ENSRNOG00000000903 5319 5079 4332 1867 5865 2894 4463 2747 5138 8775 3407 1526 2483 1057 3383 1504 3112 2297
ENSRNOG00000000904 0 0 0 0 0 0 0 0 0 0 0 0 0 0 0 0 0 0
ENSRNOG00000000905 0 0 0 0 0 0 0 0 0 0 0 0 0 0 0 0 0 0
ENSRNOG00000000906 0 0 5 0 1 0 0 0 0 0 0 0 0 0 0 1 0 0
ENSRNOG00000000907 14 3 18 6 26 13 8 0 21 25 13 7 11 6 10 9 25 22
ENSRNOG00000000909 171 163 148 84 213 83 104 82 155 224 97 38 48 32 105 58 81 59
ENSRNOG00000000913 309 327 325 150 484 246 302 180 368 432 182 78 147 63 260 158 212 223
ENSRNOG00000000916 0 0 0 0 0 0 0 0 0 0 0 0 0 0 0 0 0 0
ENSRNOG00000000917 64 131 114 34 84 43 66 39 43 117 47 7 35 16 61 56 80 69
ENSRNOG00000000918 805 971 880 374 903 408 205 162 281 411 171 44 93 44 207 172 254 184
ENSRNOG00000000920 2 9 0 1 9 0 0 0 3 6 1 0 1 0 0 3 2 0
ENSRNOG00000000921 1046 819 1036 511 1411 653 537 283 658 1376 576 167 336 149 728 492 787 714
ENSRNOG00000000922 215 276 241 107 312 149 166 171 293 483 220 61 139 56 225 156 197 184
ENSRNOG00000000923 512 499 545 282 761 399 304 232 548 1256 362 126 210 120 558 365 579 577
ENSRNOG00000000924 6 0 2 2 10 2 14 0 1 4 3 0 1 1 2 0 3 3
ENSRNOG00000000925 74 131 116 55 168 65 41 46 163 182 92 25 57 26 77 51 62 83
ENSRNOG00000000926 166 268 237 113 329 149 177 84 320 514 196 68 141 43 211 134 237 216
ENSRNOG00000000931 166 126 141 88 218 81 162 70 197 264 101 55 70 23 128 94 113 102
ENSRNOG00000000934 0 0 0 0 0 0 0 0 0 0 0 0 0 0 0 0 0 0
ENSRNOG00000000936 333 437 404 154 564 297 265 199 566 459 300 118 203 110 374 287 361 373
ENSRNOG00000000937 193 195 157 95 281 151 152 73 137 271 101 29 56 19 255 254 193 244
ENSRNOG00000000938 574 776 682 318 913 453 429 303 886 1293 603 121 252 129 615 476 686 720
ENSRNOG00000000940 73 24 64 35 109 51 95 45 106 156 89 31 56 28 86 93 166 138
ENSRNOG00000000942 59 5 15 22 26 21 36 15 23 45 14 21 21 11 66 49 52 65
ENSRNOG00000000943 0 0 0 0 0 0 0 0 0 0 0 0 0 0 0 0 0 0
ENSRNOG00000000952 0 0 0 0 0 0 0 0 0 0 0 0 0 0 0 0 0 0
ENSRNOG00000000954 131 159 154 73 191 110 175 98 273 351 184 61 87 39 180 143 222 167
ENSRNOG00000000955 240 211 246 119 386 156 148 156 205 235 221 59 91 45 243 158 218 228
ENSRNOG00000000956 3 7 8 5 10 7 5 4 8 18 8 1 7 3 9 8 10 12
ENSRNOG00000000957 435 697 646 307 909 392 697 405 1221 1888 615 237 482 282 617 478 638 574
ENSRNOG00000000958 4 0 5 0 5 5 10 0 3 5 7 2 6 2 6 2 4 5
ENSRNOG00000000961 8 2 2 2 2 0 0 3 0 5 0 0 1 1 1 0 1 2
ENSRNOG00000000962 106 129 106 56 140 85 91 52 122 179 65 38 63 17 134 110 148 128
ENSRNOG00000000963 0 0 0 0 1 0 0 0 0 0 0 0 0 0 0 0 0 0
ENSRNOG00000000964 1 11 1 5 11 5 4 7 47 18 12 4 2 1 3 2 14 3
ENSRNOG00000000967 349 297 214 95 287 107 106 135 138 193 133 53 174 31 63 33 127 72
ENSRNOG00000000968 303 217 305 121 458 203 256 148 281 395 171 102 161 61 315 193 333 304
ENSRNOG00000000969 1143 1285 2005 991 2474 813 1447 563 1371 2906 1250 373 946 345 2422 2312 2303 2213
ENSRNOG00000000973 0 0 0 0 0 0 0 0 0 0 0 0 0 0 0 0 0 0
ENSRNOG00000000974 167 158 211 71 223 87 115 59 184 191 114 47 103 22 78 78 75 98
ENSRNOG00000000975 452 494 553 248 696 264 318 237 409 617 301 79 167 44 281 256 291 251
ENSRNOG00000000977 151 79 124 44 138 70 57 76 88 173 45 16 42 6 95 75 94 57
ENSRNOG00000000978 1854 1641 2157 1347 2802 1149 2329 1128 2105 2214 1658 514 1228 534 2273 3278 2266 3566
ENSRNOG00000000979 55 57 52 26 88 46 39 41 116 126 51 24 19 14 70 69 58 46
ENSRNOG00000000981 981 1147 1064 550 1169 521 773 421 835 1424 544 234 442 155 833 658 769 813
ENSRNOG00000000983 48 61 39 30 80 40 94 40 92 111 30 12 11 12 46 51 58 44
ENSRNOG00000000985 277 349 331 122 396 167 254 198 494 821 280 75 142 44 482 341 440 367
ENSRNOG00000000986 157 160 213 59 182 90 124 58 200 177 100 37 71 16 82 79 56 69
ENSRNOG00000000987 123 87 96 51 145 73 110 80 91 139 65 24 66 7 242 173 257 199
ENSRNOG00000000988 256 280 215 102 347 151 176 189 253 392 187 57 143 20 193 131 213 149
ENSRNOG00000000989 175 182 220 113 345 130 105 91 204 231 142 39 59 24 230 164 264 237
ENSRNOG00000000990 480 581 493 217 689 299 375 290 765 1378 382 191 311 140 567 347 578 528
ENSRNOG00000000991 289 251 292 124 368 153 150 142 349 614 340 41 92 59 293 215 369 331
ENSRNOG00000000993 0 0 0 0 0 0 0 0 0 0 0 0 0 0 29 22 25 22
ENSRNOG00000000994 129 154 140 71 200 68 85 69 198 230 80 30 63 18 156 110 150 131
ENSRNOG00000000996 505 574 582 255 769 331 294 220 425 740 354 105 182 81 398 268 367 361
ENSRNOG00000000999 149 98 116 57 134 70 89 80 135 147 69 33 74 15 107 98 116 91
ENSRNOG00000001001 0 0 0 0 0 0 0 0 0 0 0 0 0 0 0 0 0 0
ENSRNOG00000001003 290 363 383 131 360 178 202 208 355 590 248 89 130 35 253 164 276 246
ENSRNOG00000001004 981 698 885 367 1077 421 677 474 887 1171 614 320 530 122 391 269 466 309
ENSRNOG00000001005 1 0 0 1 0 0 11 0 0 8 6 1 6 3 5 4 12 8
ENSRNOG00000001006 18 22 25 5 20 10 18 11 23 49 4 6 10 4 10 3 10 11
ENSRNOG00000001007 417 457 435 234 715 255 435 330 578 437 456 168 326 116 211 140 225 203
ENSRNOG00000001009 597 836 1058 285 1201 398 626 544 1062 1617 889 248 437 145 476 380 550 480
ENSRNOG00000001010 347 190 224 124 361 174 139 147 156 476 111 37 69 42 313 204 293 294
ENSRNOG00000001011 0 0 0 0 0 1 0 0 0 0 0 0 0 0 0 0 5 0
ENSRNOG00000001017 0 0 0 0 0 0 0 0 0 1 0 0 0 0 0 0 0 0
ENSRNOG00000001027 0 0 0 0 0 0 0 0 0 0 0 0 0 0 0 0 0 0
ENSRNOG00000001030 1842 2113 2303 781 4246 1017 1008 660 1534 2562 2163 370 1080 464 3871 1160 4156 3482
ENSRNOG00000001031 0 0 0 0 0 0 0 0 0 0 0 0 0 0 0 0 0 0
ENSRNOG00000001032 218 265 231 125 382 154 203 118 253 464 169 75 130 65 254 155 307 265
ENSRNOG00000001033 83 90 73 42 118 49 72 65 93 126 62 20 27 30 81 50 85 77
ENSRNOG00000001034 134 145 121 47 170 66 50 68 87 169 80 29 24 22 127 99 113 108
ENSRNOG00000001035 103 111 87 44 174 64 66 59 129 161 124 26 45 22 101 71 121 118
ENSRNOG00000001036 1 1 0 1 0 1 0 0 4 4 0 0 0 0 0 0 0 1
ENSRNOG00000001037 71 57 44 38 75 26 50 35 96 129 50 28 42 23 99 54 103 98
ENSRNOG00000001039 110 123 145 54 188 77 102 93 192 182 60 39 98 28 123 98 142 120
ENSRNOG00000001040 76 64 57 44 74 42 53 61 63 100 48 9 33 5 49 39 59 60
ENSRNOG00000001043 56 52 49 34 89 30 47 41 110 137 55 10 32 16 73 51 79 70
ENSRNOG00000001044 155 228 256 81 270 114 199 181 282 330 163 72 128 47 83 65 110 92
ENSRNOG00000001047 90 48 50 32 77 41 71 32 49 103 51 32 35 12 98 90 90 85
ENSRNOG00000001048 12 1 2 2 5 1 1 0 1 19 1 0 3 0 7 5 4 5
ENSRNOG00000001049 7185 10511 9952 4804 15503 6549 7632 5141 11687 19182 8886 2585 4821 2021 7607 6341 7773 7277
ENSRNOG00000001050 652 455 585 289 829 413 590 300 606 1098 444 182 304 92 583 472 614 603
ENSRNOG00000001052 36 15 21 41 31 91 43 40 50 58 22 20 7 2 93 218 61 60
ENSRNOG00000001053 2588 2685 2854 1551 3937 1731 1881 1246 2704 4473 1641 655 1162 513 2626 1858 2712 2751
ENSRNOG00000001055 58 63 46 27 73 32 47 48 100 103 55 30 45 10 40 38 60 45
ENSRNOG00000001056 46 39 50 26 63 42 66 18 65 74 23 13 25 1 64 34 58 41
ENSRNOG00000001057 3 8 7 4 8 2 4 0 14 7 0 3 3 0 2 0 3 0
ENSRNOG00000001058 389 398 354 185 529 254 229 169 347 648 230 67 177 33 305 254 380 324
ENSRNOG00000001059 58 24 44 38 71 60 55 28 75 81 49 22 27 14 47 47 56 41
ENSRNOG00000001060 64 70 49 22 92 38 75 39 76 185 86 14 40 20 92 65 103 85
ENSRNOG00000001061 60 75 49 29 102 36 37 60 82 178 69 14 29 14 63 57 68 63
ENSRNOG00000001062 53 27 42 29 58 20 39 27 88 90 11 25 35 16 82 67 105 84
ENSRNOG00000001064 250 93 168 95 248 112 215 91 233 481 119 69 100 39 283 250 363 345
ENSRNOG00000001065 37 23 39 23 49 29 33 30 79 54 24 15 15 9 41 30 40 59
ENSRNOG00000001066 4880 3883 4656 2466 6572 3254 4127 2429 4939 3909 4049 1133 1970 1033 4480 3589 4560 5234
ENSRNOG00000001068 1248 1312 1518 846 2385 1116 1360 932 1678 2121 1503 518 856 326 1339 1014 1383 1324
ENSRNOG00000001069 315 307 326 204 576 257 226 187 391 506 275 86 136 69 303 225 274 280
ENSRNOG00000001070 406 509 594 267 793 369 393 309 586 544 363 147 237 92 235 201 251 272
ENSRNOG00000001071 0 1 1 0 1 2 0 0 0 0 0 0 0 0 1 0 0 0
ENSRNOG00000001072 11 2 10 4 7 3 12 6 13 17 7 2 6 3 6 17 36 22
ENSRNOG00000001073 16 28 20 13 51 15 14 42 34 49 16 13 25 2 22 12 20 21
ENSRNOG00000001074 75 32 30 24 56 33 44 15 43 46 28 15 28 10 27 27 22 42
ENSRNOG00000001079 157 178 173 93 256 85 91 118 185 252 101 55 77 39 130 101 131 134
ENSRNOG00000001080 246 220 193 102 328 156 171 143 358 635 193 87 204 77 213 142 246 235
ENSRNOG00000001081 77 127 114 47 152 69 44 48 86 143 49 18 36 17 67 56 65 67
ENSRNOG00000001082 14 37 20 5 15 3 1 3 9 14 3 0 10 2 15 3 17 12
ENSRNOG00000001083 695 821 1028 527 1099 550 448 414 628 790 404 174 293 105 492 349 483 494
ENSRNOG00000001086 160 197 152 132 193 151 162 132 335 231 164 67 81 25 104 111 93 93
ENSRNOG00000001088 66 83 64 33 55 47 40 30 94 95 35 11 24 13 34 19 42 38
ENSRNOG00000001090 399 248 317 170 533 154 190 132 211 298 190 84 186 75 541 391 575 561
ENSRNOG00000001091 152 154 116 56 171 61 82 57 120 205 35 17 49 13 119 70 95 87
ENSRNOG00000001092 0 0 0 0 0 0 0 0 0 0 0 0 0 0 0 0 0 0
ENSRNOG00000001094 23 13 19 3 18 12 10 10 6 29 0 4 1 2 23 14 37 19
ENSRNOG00000001098 134 89 129 73 183 72 99 80 174 156 62 46 71 30 130 104 148 154
ENSRNOG00000001099 19 21 12 13 38 18 9 17 21 30 20 6 10 9 21 14 20 8
ENSRNOG00000001101 249 170 244 123 353 160 225 118 197 410 170 76 129 35 258 146 242 215
ENSRNOG00000001103 0 0 1 1 3 0 0 0 0 1 0 0 0 0 2 0 0 0
ENSRNOG00000001104 150 50 124 55 122 67 129 71 92 98 80 34 43 9 113 79 103 91
ENSRNOG00000001106 69 133 93 43 102 52 47 40 82 339 44 15 36 9 117 93 144 116
ENSRNOG00000001107 23 7 16 9 15 13 8 13 9 19 2 5 0 2 17 9 17 27
ENSRNOG00000001108 107 82 89 48 178 74 84 69 94 239 89 47 59 27 164 93 166 179
ENSRNOG00000001111 23 9 8 5 24 16 8 10 30 12 11 1 6 1 5 6 10 9
ENSRNOG00000001113 63 49 61 17 75 60 110 20 53 187 10 24 38 1 153 38 122 98
ENSRNOG00000001114 311 243 302 113 364 191 165 131 167 416 222 67 106 33 331 245 330 264
ENSRNOG00000001115 17 9 6 3 14 4 6 14 37 19 1 1 9 0 8 4 4 16
ENSRNOG00000001117 15 3 6 1 3 2 7 1 0 4 2 0 0 1 6 3 4 5
ENSRNOG00000001120 127 60 63 55 98 69 84 27 81 142 46 20 68 25 136 136 117 122
ENSRNOG00000001123 113 43 45 22 77 29 37 22 36 78 17 18 10 6 37 20 31 46
ENSRNOG00000001124 3 6 3 0 1 2 5 0 0 15 11 0 7 2 2 1 5 0
ENSRNOG00000001126 398 398 478 204 592 248 293 169 330 697 160 67 163 49 248 187 313 222
ENSRNOG00000001128 0 1 3 0 4 0 0 0 0 7 0 1 0 0 0 5 0 0
ENSRNOG00000001129 352 219 319 122 327 141 144 86 257 306 170 56 111 36 135 95 121 135
ENSRNOG00000001130 7 2 11 3 3 5 4 0 1 6 0 1 1 0 7 7 2 7
ENSRNOG00000001134 116 85 105 57 128 86 82 127 249 156 122 21 58 26 75 36 61 70
ENSRNOG00000001135 453 271 342 166 426 244 178 121 240 348 177 51 78 41 238 196 256 284
ENSRNOG00000001136 4160 6315 4824 2164 7738 3228 3985 3484 7543 8132 4687 1662 3211 869 2810 2005 3311 2905
ENSRNOG00000001138 242 108 137 128 275 134 172 89 297 229 120 73 101 40 319 219 239 333
ENSRNOG00000001139 688 687 754 294 1046 420 367 318 699 1066 440 176 288 97 449 326 452 419
ENSRNOG00000001141 0 0 0 0 0 0 0 0 0 0 0 0 0 0 0 0 0 0
ENSRNOG00000001142 876 825 820 472 1282 656 908 707 1372 1244 850 303 500 154 695 554 776 423
ENSRNOG00000001143 14 4 4 4 12 3 5 11 15 13 5 7 12 2 19 10 21 13
ENSRNOG00000001148 5914 8608 7614 3099 10431 4312 3506 2684 4751 14214 3910 1108 2172 802 5208 4056 5480 5154
ENSRNOG00000001149 423 335 404 164 582 215 303 302 387 594 317 108 277 70 446 335 399 457
ENSRNOG00000001151 49 60 40 34 81 26 39 21 41 116 48 18 13 7 61 60 55 44
ENSRNOG00000001152 0 0 0 0 0 0 0 0 0 0 0 0 0 0 0 0 0 0
ENSRNOG00000001153 2 1 2 2 1 0 4 1 1 2 0 1 5 0 2 0 0 1
ENSRNOG00000001156 5 3 0 4 3 3 0 3 3 6 1 3 3 0 3 2 3 1
ENSRNOG00000001157 0 0 0 0 0 0 0 0 0 0 0 0 0 0 0 0 0 1
ENSRNOG00000001158 28 18 33 0 42 27 35 33 48 65 44 17 30 10 30 38 59 74
ENSRNOG00000001159 11 7 8 0 15 7 6 10 10 13 5 6 9 1 12 11 8 9
ENSRNOG00000001160 4 1 4 2 12 7 21 1 13 3 9 3 13 1 1 0 1 1
ENSRNOG00000001161 220 258 238 116 359 146 384 307 656 378 302 129 246 114 150 92 134 127
ENSRNOG00000001162 0 0 0 0 0 0 0 0 0 0 0 0 0 0 0 0 0 0
ENSRNOG00000001163 97 113 116 41 129 62 69 60 120 291 81 37 49 32 186 152 178 151
ENSRNOG00000001164 0 0 0 0 0 0 0 0 0 0 0 0 0 0 0 0 0 0
ENSRNOG00000001165 0 0 0 0 0 0 0 1 0 0 0 0 0 0 0 1 0 0
ENSRNOG00000001167 0 0 0 0 0 0 0 0 0 0 0 0 0 0 1 0 0 0
ENSRNOG00000001169 11 11 28 0 27 14 28 10 24 27 21 9 24 5 21 5 37 32
ENSRNOG00000001170 2370 3254 3073 1248 3879 1600 2697 2206 4362 6475 2732 1059 1943 580 2376 1750 2594 2427
ENSRNOG00000001171 285 293 230 131 429 208 193 124 342 414 195 106 150 49 184 131 205 198
ENSRNOG00000001172 1822 1926 1912 964 2309 1245 1454 1024 1757 2707 1126 463 846 297 1591 1201 1504 1480
ENSRNOG00000001173 134 155 152 53 198 89 114 81 177 216 88 38 93 30 98 66 59 80
ENSRNOG00000001174 1 0 0 0 2 1 7 0 0 0 0 0 0 0 0 1 1 1
ENSRNOG00000001177 1861 2229 2108 809 2497 1062 1212 891 1593 3062 1155 334 906 213 1436 1209 1436 1298
ENSRNOG00000001178 160 176 198 102 287 107 123 83 127 212 141 25 95 18 227 181 178 178
ENSRNOG00000001181 75 90 85 0 94 44 63 45 88 146 46 18 18 11 31 22 27 36
ENSRNOG00000001182 859 1349 1262 0 1739 668 1162 911 1914 3138 1311 440 841 315 1053 656 1082 925
ENSRNOG00000001183 509 423 535 198 602 306 376 176 433 551 341 109 165 71 419 359 410 344
ENSRNOG00000001184 123 82 124 0 171 58 72 63 103 132 59 23 44 8 88 80 95 80
ENSRNOG00000001185 169 191 209 109 297 128 164 156 230 379 291 62 108 52 100 75 114 94
ENSRNOG00000001187 7 9 11 3 11 5 13 16 31 11 7 0 1 5 2 3 13 14
ENSRNOG00000001189 731 526 561 0 682 209 500 221 587 589 326 160 265 64 289 236 194 145
ENSRNOG00000001190 152 130 152 83 258 88 186 128 188 226 175 64 145 55 138 111 167 133
ENSRNOG00000001191 75 85 52 40 84 53 69 30 91 146 49 28 47 13 52 44 70 70
ENSRNOG00000001192 33 64 70 38 65 39 45 41 100 105 43 10 11 8 57 36 63 61
ENSRNOG00000001193 1 6 12 0 5 3 4 0 0 4 0 0 2 1 2 2 3 1
ENSRNOG00000001194 177 132 153 0 219 103 141 88 98 181 98 42 79 38 87 59 76 86
ENSRNOG00000001195 1 0 3 0 0 0 2 0 0 3 0 0 2 1 2 4 0 0
ENSRNOG00000001198 96 69 55 23 77 29 33 16 78 52 80 17 16 5 9 4 5 4
ENSRNOG00000001199 179 181 157 70 193 89 101 75 236 299 93 52 91 37 113 74 94 135
ENSRNOG00000001201 130 228 173 0 246 105 236 183 353 361 352 69 202 83 215 125 211 186
ENSRNOG00000001203 206 246 190 0 277 117 146 125 230 599 208 59 150 37 162 101 177 157
ENSRNOG00000001204 670 456 660 293 779 380 518 367 828 797 483 208 342 116 434 359 499 458
ENSRNOG00000001205 425 426 489 0 592 236 327 241 407 627 357 78 227 80 561 509 473 522
ENSRNOG00000001210 141 125 136 0 207 58 95 73 130 225 65 23 50 10 79 63 121 76
ENSRNOG00000001211 1141 1339 1230 0 1843 811 807 516 1134 2356 813 243 517 143 999 735 1139 940
ENSRNOG00000001212 0 0 2 0 3 0 1 0 0 7 0 0 3 0 0 1 2 1
ENSRNOG00000001213 0 0 0 0 0 0 0 0 0 0 0 0 0 0 1 0 0 0
ENSRNOG00000001214 725 634 781 0 927 426 493 465 724 1226 567 148 383 125 505 390 599 455
ENSRNOG00000001215 231 241 230 0 299 158 128 150 343 381 155 42 134 25 106 62 124 76
ENSRNOG00000001216 354 206 280 0 388 169 184 120 270 302 168 52 90 38 275 169 259 226
ENSRNOG00000001217 1 1 0 0 2 5 3 2 0 2 2 0 6 2 0 0 2 1
ENSRNOG00000001218 0 0 0 0 0 0 0 0 0 0 0 0 0 0 0 0 0 0
ENSRNOG00000001219 0 0 0 0 2 0 0 0 0 1 0 0 0 0 0 0 0 0
ENSRNOG00000001220 0 0 0 0 0 0 0 0 0 0 0 0 0 0 0 0 0 0
ENSRNOG00000001222 514 532 434 0 714 251 263 214 347 1288 224 66 183 68 437 240 462 381
ENSRNOG00000001223 2867 3068 3242 0 4666 2031 2194 1299 2890 4770 1858 771 1271 417 2582 1837 2318 2330
ENSRNOG00000001224 73 34 38 0 83 38 86 77 107 96 115 42 74 38 68 64 171 182
ENSRNOG00000001225 120 163 155 0 210 91 124 37 177 289 95 40 69 30 123 72 117 98
ENSRNOG00000001226 0 0 0 0 0 0 0 0 0 0 0 0 0 0 0 0 0 0
ENSRNOG00000001227 141 65 68 0 106 53 66 41 87 103 59 12 47 13 38 38 77 59
ENSRNOG00000001228 195 161 249 0 226 123 194 140 272 333 147 71 134 39 148 114 138 132
ENSRNOG00000001229 11910 9222 10587 0 14347 6288 8588 5326 11286 11961 7109 2845 5150 1797 7201 5529 6210 5924
ENSRNOG00000001232 89 93 151 0 131 48 49 54 60 104 49 17 40 9 48 39 42 49
ENSRNOG00000001235 2107 1734 1966 954 3037 1250 967 751 1784 2096 1171 336 613 273 1585 1082 1530 1666
ENSRNOG00000001236 132 120 124 45 160 80 55 44 58 220 59 29 35 16 144 106 137 122
ENSRNOG00000001237 316 248 273 0 352 174 234 143 406 307 215 67 159 53 106 68 117 118
ENSRNOG00000001238 119 112 128 58 226 100 166 84 252 266 114 53 75 42 230 158 204 221
ENSRNOG00000001239 4199 7147 6676 0 9511 3782 4090 3660 6377 9617 5013 1459 3061 973 3021 2146 3131 2630
ENSRNOG00000001241 19 15 17 14 23 10 23 6 12 29 13 3 5 0 24 18 17 22
ENSRNOG00000001242 3920 5613 6201 0 8853 3242 6810 3648 8493 6884 6107 1596 3910 1007 2995 2309 3689 2238
ENSRNOG00000001243 156 83 118 57 185 98 101 79 113 188 64 25 29 25 109 94 99 131
ENSRNOG00000001245 16 27 13 0 30 12 10 6 14 18 2 2 16 2 14 12 15 17
ENSRNOG00000001247 537 277 358 190 508 245 321 181 398 440 344 121 206 85 293 203 296 240
ENSRNOG00000001249 374 174 248 0 389 202 295 249 245 624 344 111 220 113 296 257 311 378
ENSRNOG00000001250 12 4 19 4 33 13 14 21 2 36 17 11 13 0 16 21 46 38
ENSRNOG00000001251 0 0 0 0 0 0 0 0 0 0 0 0 0 0 0 0 0 0
ENSRNOG00000001252 19 13 13 1 15 9 5 13 25 19 30 13 16 5 4 2 9 6
ENSRNOG00000001253 945 873 998 496 1302 513 541 420 895 2033 551 180 341 202 801 529 883 803
ENSRNOG00000001254 464 240 360 0 541 205 339 362 600 723 536 195 328 175 244 172 182 278
ENSRNOG00000001255 62 12 31 20 57 27 58 28 61 35 19 18 25 9 31 32 42 37
ENSRNOG00000001256 558 509 687 303 1026 430 542 322 950 543 607 257 476 146 384 263 323 330
ENSRNOG00000001258 197 185 209 92 256 124 151 83 138 367 108 34 95 19 142 125 154 129
ENSRNOG00000001259 11 5 7 3 10 0 2 1 15 6 2 2 4 7 7 3 6 8
ENSRNOG00000001260 19 24 15 11 40 12 19 5 29 68 27 8 5 1 22 24 22 29
ENSRNOG00000001261 3725 3897 2956 0 5195 1849 1648 1144 2507 7087 1943 508 1422 392 3138 2535 3514 2936
ENSRNOG00000001262 0 0 0 0 0 0 0 0 0 0 0 0 0 0 0 0 0 0
ENSRNOG00000001265 272 274 340 128 345 153 311 194 435 269 218 82 175 32 119 82 182 142
ENSRNOG00000001269 753 698 794 432 1179 504 670 451 877 1331 753 301 412 143 807 575 856 750
ENSRNOG00000001270 7 0 3 2 2 1 2 0 4 4 1 2 3 0 13 17 25 29
ENSRNOG00000001271 297 163 222 0 356 192 425 149 330 315 268 100 166 103 356 294 363 366
ENSRNOG00000001272 232 157 182 0 240 105 135 65 120 279 73 34 45 20 162 121 160 180
ENSRNOG00000001273 66 154 93 49 140 58 104 94 194 214 132 48 68 39 71 59 72 64
ENSRNOG00000001274 232 386 327 158 549 248 293 226 466 681 318 81 196 85 293 216 400 335
ENSRNOG00000001275 81 61 114 43 134 62 59 37 65 93 72 8 25 13 68 57 49 53
ENSRNOG00000001276 98 58 87 0 70 53 81 68 101 122 61 32 38 22 60 57 62 74
ENSRNOG00000001277 161 87 145 93 175 78 122 50 119 303 78 43 75 16 126 118 145 124
ENSRNOG00000001278 70 101 70 31 108 48 59 46 55 165 38 24 31 18 92 70 92 112
ENSRNOG00000001283 105 91 72 37 134 66 73 50 93 162 53 13 40 13 109 88 106 93
ENSRNOG00000001284 0 0 0 0 0 0 0 0 0 0 0 0 0 0 0 0 0 0
ENSRNOG00000001285 2872 1879 2305 1252 3276 1553 1939 1377 2166 2921 1628 682 1080 550 1752 1207 1966 1792
ENSRNOG00000001287 0 0 0 0 1 0 0 0 0 0 0 0 0 0 0 0 0 0
ENSRNOG00000001288 506 356 411 244 639 215 290 257 245 838 253 89 150 27 187 166 200 175
ENSRNOG00000001289 172 214 221 98 254 131 178 186 343 352 199 66 125 63 71 44 53 49
ENSRNOG00000001293 470 533 561 240 702 253 295 227 346 623 373 84 162 69 275 188 311 234
ENSRNOG00000001294 52 25 20 19 45 34 39 16 75 60 29 8 34 12 29 18 35 18
ENSRNOG00000001295 1 0 2 0 2 1 2 3 0 2 0 0 0 0 2 0 0 0
ENSRNOG00000001296 149 120 146 103 229 80 257 132 356 119 148 92 107 55 179 133 136 171
ENSRNOG00000001297 9 17 32 0 18 9 4 15 14 30 14 5 4 1 24 14 24 40
ENSRNOG00000001298 0 0 0 0 0 0 0 0 0 0 0 0 0 0 0 0 0 0
ENSRNOG00000001299 136 99 134 54 204 72 94 67 138 182 89 31 56 16 86 64 105 103
ENSRNOG00000001300 419 486 481 206 670 241 581 404 850 752 524 220 381 117 442 348 459 438
ENSRNOG00000001302 80 50 71 0 68 54 57 49 71 164 63 29 44 1 91 84 104 80
ENSRNOG00000001303 196 130 148 0 222 92 141 86 146 225 130 49 107 30 132 106 179 163
ENSRNOG00000001304 211 115 130 0 204 96 96 65 163 173 76 31 78 24 96 60 102 117
ENSRNOG00000001309 18 15 22 11 29 11 15 6 13 36 10 1 12 4 36 25 32 33
ENSRNOG00000001311 0 0 1 0 0 0 0 0 0 2 0 0 0 0 1 0 0 0
ENSRNOG00000001312 40 36 42 26 47 18 33 21 61 74 19 16 23 7 47 26 25 21
ENSRNOG00000001313 3 0 2 0 1 0 1 0 9 0 2 0 0 0 0 1 2 1
ENSRNOG00000001314 832 667 795 280 914 350 373 268 662 855 427 171 322 79 354 286 363 401
ENSRNOG00000001315 0 0 0 0 0 0 0 0 0 0 0 0 0 0 0 0 0 0
ENSRNOG00000001316 1104 1130 1089 562 1562 707 717 459 932 1607 828 220 421 186 871 706 902 914
ENSRNOG00000001317 145 69 89 78 209 112 74 55 174 178 77 38 42 19 167 96 152 179
ENSRNOG00000001323 22 17 17 12 31 8 12 9 25 38 13 2 6 6 28 18 39 29
ENSRNOG00000001324 1 0 0 0 0 0 0 0 3 1 0 0 0 0 1 0 0 0
ENSRNOG00000001325 65 42 76 21 111 44 29 12 32 99 44 7 22 7 53 43 73 49
ENSRNOG00000001329 22 5 9 8 9 7 10 7 12 19 0 3 4 3 9 6 11 17
ENSRNOG00000001331 36 43 43 28 51 40 24 18 50 69 23 19 9 4 49 47 48 75
ENSRNOG00000001333 5800 6902 6971 3422 10094 4443 8766 5273 12126 12826 8579 3045 5746 1978 6567 4640 6014 6167
ENSRNOG00000001335 92 20 18 30 59 27 76 3 31 29 38 21 41 11 91 70 83 116
ENSRNOG00000001336 300 594 521 173 537 199 312 269 546 335 303 66 206 45 148 112 152 126
ENSRNOG00000001337 220 74 150 96 181 69 201 106 184 134 118 78 90 24 194 219 182 183
ENSRNOG00000001338 25396 34754 27123 12385 44310 18956 48983 29506 60313 65421 34074 19391 31282 7242 28518 18488 31447 24966
ENSRNOG00000001339 136 202 176 69 220 80 132 75 192 487 105 57 76 42 295 194 345 231
ENSRNOG00000001341 16 9 12 10 14 6 19 5 0 13 19 1 1 1 16 17 21 15
ENSRNOG00000001342 1 1 0 1 1 0 0 4 0 6 1 0 0 1 0 2 4 1
ENSRNOG00000001344 13410 17568 18414 7178 22733 9481 14231 9459 18786 28054 14102 4635 8994 2731 17591 14254 18945 16726
ENSRNOG00000001345 178 212 151 97 268 127 173 100 308 330 147 55 99 35 151 107 140 121
ENSRNOG00000001346 390 659 616 231 861 426 253 184 474 786 278 73 186 74 333 268 379 312
ENSRNOG00000001347 16 9 7 11 20 10 5 4 14 23 12 5 10 2 10 12 4 6
ENSRNOG00000001348 496 700 652 299 867 360 448 600 1047 1043 532 261 415 240 358 277 337 322
ENSRNOG00000001349 218 173 210 106 161 152 125 115 229 274 85 26 54 40 110 63 111 99
ENSRNOG00000001350 94 58 64 55 112 61 53 42 35 119 31 19 22 14 75 40 77 99
ENSRNOG00000001351 150 142 126 69 221 98 89 74 142 308 112 44 93 38 218 143 199 180
ENSRNOG00000001352 213 89 162 106 147 96 101 60 100 130 83 35 64 18 105 105 158 153
ENSRNOG00000001353 39 20 36 18 46 24 28 29 8 42 34 4 14 7 41 33 44 59
ENSRNOG00000001355 294 290 296 128 338 157 152 197 335 417 233 68 100 41 232 179 223 234
ENSRNOG00000001357 37 29 27 12 54 25 16 9 20 56 17 2 16 1 36 21 40 30
ENSRNOG00000001360 0 0 0 0 0 0 0 0 0 0 0 0 0 0 0 0 0 0
ENSRNOG00000001367 1 1 0 0 0 0 4 0 0 3 0 0 0 0 1 0 1 1
ENSRNOG00000001368 0 0 0 0 0 0 0 0 0 0 0 0 0 0 0 0 0 0
ENSRNOG00000001369 15 16 12 5 16 5 10 11 21 32 5 3 5 5 11 8 27 22
ENSRNOG00000001374 0 0 0 0 0 0 0 0 0 0 0 2 0 0 1 0 1 0
ENSRNOG00000001375 2 1 1 0 1 0 0 0 0 0 0 0 0 0 1 1 0 2
ENSRNOG00000001376 752 1043 1031 0 1278 600 912 421 881 1913 911 232 470 155 1292 971 1172 1020
ENSRNOG00000001377 416 325 358 143 410 226 251 245 392 632 294 72 199 47 298 224 344 296
ENSRNOG00000001378 0 0 0 0 0 0 0 0 0 0 1 0 0 0 0 0 0 0
ENSRNOG00000001379 24 25 30 9 18 11 10 4 17 44 14 0 7 5 22 40 17 14
ENSRNOG00000001383 93 90 121 47 163 62 68 35 50 228 54 25 31 11 224 222 168 172
ENSRNOG00000001385 1891 2034 1985 873 2487 952 834 627 1211 2269 1022 282 612 208 1082 961 1011 1079
ENSRNOG00000001387 1 0 1 0 0 2 0 0 2 0 2 0 0 0 0 0 0 0
ENSRNOG00000001388 2522 1737 2047 991 3052 1697 3533 575 1738 7383 1784 737 1186 158 3218 560 2147 894
ENSRNOG00000001389 40 32 40 14 67 23 9 9 23 56 44 8 15 8 127 34 71 50
ENSRNOG00000001391 164 206 155 68 304 69 119 81 145 564 173 45 71 17 244 156 221 174
ENSRNOG00000001392 0 0 0 0 2 0 0 0 0 0 0 0 0 0 0 1 0 0
ENSRNOG00000001396 932 1164 1297 535 1312 564 960 642 1479 1643 1010 365 628 223 775 616 734 636
ENSRNOG00000001397 124 147 154 76 229 63 105 91 164 197 79 39 53 20 65 70 89 81
ENSRNOG00000001399 0 0 0 0 0 0 0 0 0 0 0 0 0 0 0 0 0 0
ENSRNOG00000001402 347 342 331 159 539 195 264 161 395 446 215 84 185 25 245 181 232 224
ENSRNOG00000001404 674 505 601 193 880 305 282 266 519 1119 331 123 281 61 428 288 465 451
ENSRNOG00000001407 4707 4178 4152 2146 5720 2412 2297 1654 3229 6410 2550 774 1306 558 4166 3237 3663 4006
ENSRNOG00000001408 0 2 0 2 1 0 0 0 0 0 0 0 2 0 0 0 0 0
ENSRNOG00000001409 942 1094 1050 442 1266 510 393 277 598 1667 524 128 265 84 786 634 939 814
ENSRNOG00000001410 156 51 93 64 151 77 79 46 115 191 61 43 50 20 169 137 122 141
ENSRNOG00000001412 0 0 0 0 0 0 0 0 3 0 0 0 5 0 0 0 1 1
ENSRNOG00000001414 7 2 1 6 15 5 17 1 5 14 20 5 5 1 5 4 8 7
ENSRNOG00000001415 287 397 324 145 561 210 183 105 263 1214 219 47 127 38 546 397 551 508
ENSRNOG00000001416 0 0 0 0 0 0 0 0 0 0 0 0 0 0 0 0 0 0
ENSRNOG00000001417 329 349 311 165 434 202 226 156 232 600 156 69 134 38 364 293 348 314
ENSRNOG00000001418 204 243 234 79 319 127 214 169 323 343 183 88 134 54 197 141 183 163
ENSRNOG00000001419 8 4 13 7 20 5 17 10 22 15 7 0 12 6 7 5 7 6
ENSRNOG00000001420 666 1003 899 302 996 431 532 374 860 2275 612 194 345 127 763 548 848 646
ENSRNOG00000001422 2 0 0 0 0 0 0 0 0 0 0 0 0 0 0 0 0 0
ENSRNOG00000001424 38 17 14 10 24 22 27 16 27 42 13 11 18 8 31 26 37 30
ENSRNOG00000001425 28 24 19 22 31 17 28 25 37 29 8 12 11 7 7 12 29 16
ENSRNOG00000001426 47 70 72 28 90 54 77 86 74 158 127 29 60 28 95 80 83 77
ENSRNOG00000001427 6 3 3 4 17 10 3 0 36 11 3 15 3 4 6 3 12 12
ENSRNOG00000001428 33 27 49 17 36 32 17 13 26 57 19 6 12 7 31 19 22 24
ENSRNOG00000001429 129 151 135 69 138 74 52 30 113 234 54 19 46 19 144 83 121 103
ENSRNOG00000001430 167 290 285 113 416 142 280 194 393 668 332 79 178 70 227 148 289 222
ENSRNOG00000001431 8 4 14 8 12 7 8 14 9 25 10 3 1 1 13 9 15 12
ENSRNOG00000001432 62 40 57 24 61 37 39 19 58 84 10 12 34 7 46 32 27 25
ENSRNOG00000001434 0 0 0 0 0 0 0 0 0 1 0 0 0 0 0 0 0 0
ENSRNOG00000001435 12 14 25 8 27 19 4 13 13 29 1 1 2 1 21 17 29 21
ENSRNOG00000001436 1245 787 1055 587 1709 847 668 455 865 1686 707 238 369 130 788 539 911 789
ENSRNOG00000001439 0 0 0 0 2 1 0 0 0 0 0 0 0 0 1 0 1 0
ENSRNOG00000001440 1862 2561 2628 1170 3344 1474 1763 1403 2791 4043 1961 575 981 312 1363 906 1447 1256
ENSRNOG00000001441 289 318 245 130 418 144 158 138 214 458 158 54 122 54 152 105 160 132
ENSRNOG00000001442 7812 8576 11162 3696 11425 4802 7172 3644 8049 14490 5346 2213 4200 1058 1074 718 1244 946
ENSRNOG00000001443 486 326 532 213 565 197 252 141 249 780 175 77 135 32 57 45 98 59
ENSRNOG00000001444 2 2 1 0 1 0 0 6 4 3 0 1 2 0 1 0 6 11
ENSRNOG00000001448 76 53 83 40 101 59 75 55 87 165 39 34 36 29 64 48 75 104
ENSRNOG00000001449 390 231 319 155 352 189 239 171 289 298 174 85 210 40 172 131 133 111
ENSRNOG00000001450 68 94 113 31 142 66 64 73 109 144 65 33 39 9 66 67 86 69
ENSRNOG00000001451 0 0 0 0 0 0 0 0 0 0 0 0 0 0 0 0 0 0
ENSRNOG00000001452 0 5 0 1 3 0 1 1 0 1 0 0 0 0 0 0 1 2
ENSRNOG00000001453 510 348 336 204 525 305 318 211 332 719 266 101 190 98 302 242 293 328
ENSRNOG00000001454 1588 1500 1613 759 2257 914 898 649 1240 2844 1002 325 582 253 1535 1063 1642 1510
ENSRNOG00000001455 283 146 200 100 259 170 178 119 266 260 121 79 85 42 151 119 178 185
ENSRNOG00000001456 210 88 146 88 213 126 111 58 89 212 113 40 39 32 166 116 206 165
ENSRNOG00000001457 126 121 129 54 141 82 83 97 124 250 92 12 40 28 64 38 86 73
ENSRNOG00000001465 36 4 11 0 30 18 24 4 7 8 23 5 7 4 53 32 52 51
ENSRNOG00000001466 4 3 2 1 6 2 0 1 4 2 5 0 0 1 0 1 1 2
ENSRNOG00000001469 725 729 656 271 989 350 604 536 832 1125 630 244 496 120 237 268 217 142
ENSRNOG00000001470 35 21 19 18 44 19 46 29 50 43 32 13 27 10 29 17 30 46
ENSRNOG00000001474 0 0 0 0 0 0 0 0 0 0 0 0 0 0 0 0 0 0
ENSRNOG00000001476 1 5 1 0 3 3 2 2 1 9 0 0 4 0 0 1 4 5
ENSRNOG00000001478 24 35 23 16 34 10 14 8 86 29 57 8 14 9 30 12 26 33
ENSRNOG00000001479 865 780 805 456 1296 563 610 382 652 1240 485 214 340 112 869 706 901 905
ENSRNOG00000001480 19 6 15 6 22 15 22 21 29 27 2 1 22 2 15 13 26 28
ENSRNOG00000001482 25 19 19 7 28 8 11 22 21 35 2 11 3 2 13 10 19 11
ENSRNOG00000001483 210 217 183 81 235 109 87 52 119 332 112 27 75 29 156 107 160 161
ENSRNOG00000001484 17 10 4 5 5 10 11 0 4 6 15 8 1 2 16 7 7 12
ENSRNOG00000001488 821 1221 1089 455 1560 646 899 711 1493 2287 1284 339 583 250 921 684 993 968
ENSRNOG00000001489 40 33 53 26 87 30 52 57 70 80 29 35 41 14 42 22 37 42
ENSRNOG00000001490 88 75 74 34 130 48 48 26 83 213 84 24 41 9 124 92 132 121
ENSRNOG00000001492 0 0 0 0 0 0 0 0 0 0 0 0 0 0 0 1 0 0
ENSRNOG00000001493 212 239 207 81 299 127 163 152 346 355 223 80 163 55 161 116 187 130
ENSRNOG00000001494 743 1102 1037 469 1472 597 850 626 1361 1572 793 268 627 168 596 409 581 520
ENSRNOG00000001499 0 1 0 0 1 0 2 0 0 0 0 0 0 0 0 0 0 1
ENSRNOG00000001500 98 135 141 51 188 63 83 73 93 209 117 34 64 13 97 60 88 95
ENSRNOG00000001501 133 175 193 86 236 82 160 143 209 183 121 29 89 26 53 37 59 66
ENSRNOG00000001506 1 1 0 0 2 0 1 3 3 0 0 1 0 0 0 1 0 2
ENSRNOG00000001510 0 0 0 0 0 0 0 0 0 0 0 0 0 0 0 0 0 0
ENSRNOG00000001512 0 0 0 0 0 0 0 0 0 0 0 0 0 0 0 0 0 0
ENSRNOG00000001514 61 29 33 0 67 24 38 16 25 63 44 3 12 10 18 12 7 11
ENSRNOG00000001515 35 11 26 0 35 18 27 19 11 34 12 7 6 9 33 35 67 62
ENSRNOG00000001516 287 147 167 0 283 167 268 101 236 206 117 64 83 41 296 265 285 209
ENSRNOG00000001517 398 280 309 0 624 238 287 232 483 616 262 99 175 71 260 182 403 271
ENSRNOG00000001518 168 82 140 0 242 161 102 62 165 197 101 29 57 33 174 168 133 147
ENSRNOG00000001519 0 0 0 0 0 0 0 0 0 0 0 0 0 0 0 0 0 0
ENSRNOG00000001520 5 9 8 0 6 4 8 0 14 7 1 1 2 1 4 6 3 5
ENSRNOG00000001524 103 108 84 0 110 77 46 54 114 185 59 38 45 26 103 72 130 126
ENSRNOG00000001525 206 188 236 138 366 174 227 197 366 224 278 95 154 68 303 232 261 279
ENSRNOG00000001527 0 0 0 0 0 0 0 1 0 0 0 0 0 0 2 1 0 1
ENSRNOG00000001528 0 0 0 0 0 0 0 0 0 0 0 0 0 0 0 0 1 1
ENSRNOG00000001531 53 52 39 35 98 45 38 6 49 113 55 5 23 9 189 172 177 176
ENSRNOG00000001544 74 41 58 39 99 53 51 18 95 142 55 26 51 21 101 80 164 154
ENSRNOG00000001547 30 10 17 0 12 12 19 2 23 12 5 5 4 3 28 25 29 36
ENSRNOG00000001548 446 331 531 0 759 377 390 293 425 561 450 137 221 109 807 546 707 694
ENSRNOG00000001551 393 630 570 286 852 377 424 267 828 2769 639 151 195 83 1128 693 1211 1140
ENSRNOG00000001554 79 31 47 31 53 23 64 18 30 68 33 12 27 17 50 38 50 35
ENSRNOG00000001555 4 3 4 5 13 1 3 5 0 14 1 0 6 1 0 2 0 4
ENSRNOG00000001557 156 104 100 78 125 77 59 26 100 96 58 12 45 19 147 101 139 193
ENSRNOG00000001559 182 195 163 0 311 152 131 106 159 327 189 53 82 22 233 150 237 212
ENSRNOG00000001566 0 0 0 0 0 0 0 0 0 0 0 0 0 0 0 0 0 0
ENSRNOG00000001567 0 0 0 0 0 0 0 0 0 0 0 0 0 0 0 0 0 0
ENSRNOG00000001570 0 0 0 0 0 0 0 0 0 0 0 0 0 0 0 0 0 0
ENSRNOG00000001571 1 1 1 0 1 0 0 2 0 1 1 0 1 0 7 4 4 3
ENSRNOG00000001572 0 0 0 0 0 0 0 0 0 0 0 0 0 0 0 0 0 0
ENSRNOG00000001573 90 16 46 28 63 57 43 30 61 55 8 11 19 15 96 82 115 108
ENSRNOG00000001575 0 0 0 0 0 0 0 0 0 0 0 0 0 0 0 0 0 0
ENSRNOG00000001577 0 0 0 0 0 0 0 1 0 0 0 0 0 0 0 0 0 0
ENSRNOG00000001578 0 4 0 0 0 0 0 1 0 0 0 0 0 0 0 0 0 0
ENSRNOG00000001580 0 0 0 0 0 0 0 0 0 0 0 0 0 0 0 0 0 0
ENSRNOG00000001581 0 0 0 0 0 0 0 0 0 0 0 0 0 0 0 0 0 0
ENSRNOG00000001582 75 15 32 25 41 26 35 17 36 27 33 18 8 3 53 40 69 66
ENSRNOG00000001584 4 6 1 0 6 3 5 0 4 5 4 0 0 5 4 3 3 17
ENSRNOG00000001585 153 67 80 86 167 117 87 24 73 109 81 17 51 21 148 98 130 103
ENSRNOG00000001587 0 0 0 0 0 0 0 0 0 0 0 0 0 0 0 0 0 0
ENSRNOG00000001588 0 0 0 0 0 0 0 0 0 0 0 0 0 0 0 0 0 0
ENSRNOG00000001589 0 0 0 0 0 0 0 0 0 0 0 0 0 0 0 0 0 0
ENSRNOG00000001592 549 542 586 287 843 408 332 294 582 1263 414 161 287 119 580 434 577 637
ENSRNOG00000001593 21 13 8 0 17 14 4 8 8 23 2 16 3 1 20 15 32 35
ENSRNOG00000001596 1507 2629 2496 0 3398 1388 2418 1883 4361 5491 3840 882 1384 643 1988 1273 2032 1868
ENSRNOG00000001597 86 26 59 0 84 51 67 36 83 51 48 30 36 13 84 72 123 147
ENSRNOG00000001598 240 181 148 111 395 138 156 83 249 429 166 57 107 49 240 137 307 247
ENSRNOG00000001599 173 136 172 99 263 89 114 81 186 311 153 41 63 35 194 131 179 214
ENSRNOG00000001601 0 0 0 0 0 0 0 0 0 0 0 0 0 0 0 0 0 0
ENSRNOG00000001602 444 189 308 179 480 233 265 102 363 397 144 89 183 68 276 202 291 283
ENSRNOG00000001603 49 80 75 36 98 33 57 30 107 199 79 31 35 29 69 45 87 82
ENSRNOG00000001607 111 41 85 44 94 53 108 21 87 225 76 60 98 27 124 99 162 110
ENSRNOG00000001608 1 0 2 1 1 2 2 0 0 3 4 0 3 0 1 2 2 4
ENSRNOG00000001609 15 3 11 3 14 12 18 2 16 25 19 3 1 0 9 8 11 15
ENSRNOG00000001611 788 1533 1175 538 1858 760 871 876 1999 5085 1104 482 812 438 1967 1356 1919 1898
ENSRNOG00000001613 117 64 103 55 124 84 82 51 91 142 86 39 43 15 119 84 96 95
ENSRNOG00000001616 31 19 50 17 51 24 40 31 41 59 23 11 6 7 62 47 68 81
ENSRNOG00000001618 243 176 263 127 369 187 97 92 176 269 99 42 59 30 166 167 136 145
ENSRNOG00000001620 55 29 45 28 73 39 32 29 29 58 30 10 29 17 39 28 27 32
ENSRNOG00000001621 457 214 208 186 468 271 279 141 224 424 216 75 143 34 548 495 623 592
ENSRNOG00000001622 0 0 0 0 0 0 0 0 0 1 0 0 0 1 0 0 0 0
ENSRNOG00000001623 99 83 81 46 159 84 80 48 84 130 78 37 30 13 99 74 94 72
ENSRNOG00000001627 26 17 18 14 37 19 46 27 54 25 38 21 19 14 46 37 77 53
ENSRNOG00000001628 2 6 1 1 2 1 6 0 0 6 0 7 4 0 3 4 0 2
ENSRNOG00000001629 117 89 76 54 149 54 78 42 131 136 105 37 75 25 69 59 60 87
ENSRNOG00000001632 228 65 126 69 202 102 134 79 93 187 74 51 83 37 182 109 181 161
ENSRNOG00000001633 501 744 739 308 950 353 544 494 927 584 500 221 382 186 258 173 321 344
ENSRNOG00000001634 0 0 0 0 0 0 0 0 0 0 0 0 0 0 1 0 0 0
ENSRNOG00000001640 284 104 187 99 273 116 100 63 179 223 84 52 94 28 195 152 215 185
ENSRNOG00000001642 125 84 62 55 186 83 119 81 158 175 91 53 59 26 206 151 224 187
ENSRNOG00000001643 244 336 287 121 466 181 235 194 325 592 377 82 200 66 352 260 346 311
ENSRNOG00000001644 0 0 0 0 0 0 0 0 0 0 0 0 0 0 0 0 0 0
ENSRNOG00000001645 31 32 35 21 71 28 67 21 82 57 41 18 30 29 33 19 46 50
ENSRNOG00000001647 296 214 277 121 441 216 204 169 267 384 216 81 144 70 289 195 279 280
ENSRNOG00000001652 53 19 23 24 64 29 46 18 61 148 31 27 54 7 52 35 69 64
ENSRNOG00000001653 431 338 396 206 658 291 330 198 560 508 376 119 244 105 540 390 537 517
ENSRNOG00000001654 658 531 662 327 838 446 418 278 723 1206 485 181 307 115 881 550 940 955
ENSRNOG00000001656 5 0 0 3 11 2 2 2 1 2 0 0 2 2 2 2 4 4
ENSRNOG00000001657 219 212 154 123 328 136 153 103 215 417 194 60 119 42 299 192 345 237
ENSRNOG00000001658 0 0 0 0 0 0 0 0 0 0 0 0 0 0 0 0 0 0
ENSRNOG00000001662 154 93 132 79 182 86 100 65 155 139 97 47 55 23 128 100 118 142
ENSRNOG00000001675 0 0 0 0 0 0 0 0 0 0 0 0 0 0 0 0 0 0
ENSRNOG00000001679 1 1 3 1 0 0 0 2 0 4 0 0 4 0 0 0 3 2
ENSRNOG00000001680 33 33 23 7 49 19 32 10 15 36 5 3 25 11 21 22 29 39
ENSRNOG00000001681 137 134 145 91 254 133 95 63 130 299 84 27 68 20 238 145 206 181
ENSRNOG00000001682 88 33 57 44 101 51 59 31 63 97 52 12 25 20 60 64 72 83
ENSRNOG00000001684 2 2 2 0 0 1 4 0 0 3 1 2 3 1 0 0 2 2
ENSRNOG00000001686 84 20 43 27 46 26 23 18 58 63 28 14 15 9 61 66 69 105
ENSRNOG00000001687 30 13 18 8 39 10 12 25 13 35 24 10 10 2 25 19 29 28
ENSRNOG00000001689 33 33 26 21 66 29 26 36 45 64 41 13 24 4 39 22 45 47
ENSRNOG00000001691 240 348 348 97 333 153 143 135 231 297 195 48 104 30 182 150 172 198
ENSRNOG00000001692 30 20 17 5 12 13 19 29 62 23 16 4 10 5 4 1 1 9
ENSRNOG00000001699 66 54 56 26 72 50 68 52 112 118 49 25 49 16 46 44 54 46
ENSRNOG00000001700 78 59 94 0 100 45 33 69 133 146 35 21 48 14 69 44 57 52
ENSRNOG00000001701 9 0 4 2 5 1 10 5 12 6 4 2 1 1 3 1 3 6
ENSRNOG00000001704 16 13 5 6 16 9 10 5 20 14 17 3 10 0 6 4 16 7
ENSRNOG00000001706 621 368 505 259 633 349 404 180 630 798 449 124 239 85 257 168 327 249
ENSRNOG00000001707 8 7 9 6 13 7 11 5 24 9 11 1 3 1 1 2 2 1
ENSRNOG00000001708 390 219 333 116 414 201 260 239 450 295 265 107 228 53 211 165 208 227
ENSRNOG00000001709 795 1018 1159 470 1289 544 873 662 1285 1566 739 258 631 188 776 585 826 742
ENSRNOG00000001710 502 552 475 207 618 261 337 218 458 929 277 119 222 79 253 255 393 367
ENSRNOG00000001711 66 32 65 36 121 41 67 26 86 132 59 22 63 12 85 25 60 78
ENSRNOG00000001712 303 497 507 213 560 278 332 213 552 501 249 90 220 56 147 127 150 143
ENSRNOG00000001713 25 10 25 29 39 21 57 34 58 24 44 11 15 17 36 30 35 40
ENSRNOG00000001714 0 0 0 0 0 0 0 0 0 4 0 0 0 0 1 1 1 0
ENSRNOG00000001715 0 0 2 0 5 3 0 0 0 2 0 0 0 0 1 0 1 0
ENSRNOG00000001717 413 321 362 215 535 272 266 186 401 631 265 107 126 42 404 326 512 428
ENSRNOG00000001719 1559 1497 1595 697 1993 948 857 720 1362 2705 903 286 620 228 1372 1023 1559 1351
ENSRNOG00000001720 137 136 377 124 336 127 73 62 91 215 222 30 84 29 439 198 184 192
ENSRNOG00000001724 14 6 3 5 3 4 2 0 9 4 0 4 6 7 8 15 23 30
ENSRNOG00000001726 5 3 2 1 2 3 3 1 3 1 0 0 1 0 2 0 6 0
ENSRNOG00000001727 87 124 92 64 179 75 90 119 131 206 114 48 95 25 86 68 100 83
ENSRNOG00000001728 13 11 13 14 28 11 13 10 18 52 18 3 7 2 16 19 21 22
ENSRNOG00000001729 23 13 32 18 28 5 7 1 21 18 4 2 4 0 13 13 24 20
ENSRNOG00000001730 100 26 44 31 67 49 52 24 86 67 33 31 42 27 85 88 113 140
ENSRNOG00000001733 268 148 198 144 364 143 160 94 169 374 165 68 88 33 240 193 235 215
ENSRNOG00000001736 2708 3033 2837 1410 3982 1764 1670 1200 2093 3068 1671 588 1125 379 3009 2517 3018 3238
ENSRNOG00000001738 333 98 189 122 194 106 95 36 128 277 61 52 62 21 246 245 264 312
ENSRNOG00000001739 0 0 0 0 0 0 0 0 0 1 0 0 0 0 0 0 0 0
ENSRNOG00000001742 0 0 0 0 0 0 0 0 0 0 0 0 0 0 0 0 0 0
ENSRNOG00000001746 2 3 1 2 3 5 19 2 1 4 4 2 2 0 8 10 4 4
ENSRNOG00000001747 23 8 19 12 21 7 16 17 16 11 6 10 11 5 16 8 16 28
ENSRNOG00000001748 2 1 2 1 1 0 2 1 2 3 0 1 0 0 0 0 0 1
ENSRNOG00000001750 217 284 198 107 327 141 144 134 210 324 156 55 118 46 287 207 217 173
ENSRNOG00000001752 48 37 44 20 62 21 52 30 48 84 34 8 15 11 31 32 61 71
ENSRNOG00000001754 25 25 39 14 57 28 24 10 35 60 35 13 30 6 37 15 47 48
ENSRNOG00000001756 0 0 0 1 0 1 1 1 0 1 0 1 0 0 0 1 7 3
ENSRNOG00000001757 0 0 0 0 0 0 0 1 0 0 0 0 0 0 0 0 0 0
ENSRNOG00000001758 22 22 25 12 35 13 26 23 40 56 15 4 9 1 13 13 20 9
ENSRNOG00000001762 547 304 397 245 739 312 315 166 327 793 275 76 150 49 321 272 419 314
ENSRNOG00000001764 101 79 64 38 111 57 95 47 118 107 82 26 50 20 66 45 62 100
ENSRNOG00000001765 3 1 2 1 1 6 0 0 0 4 0 1 1 0 1 0 1 0
ENSRNOG00000001766 1718 1213 1395 779 2402 1018 929 575 939 2058 729 317 476 362 321 226 481 407
ENSRNOG00000001767 1 0 0 1 5 1 8 0 0 2 0 1 1 1 2 5 8 6
ENSRNOG00000001769 195 137 169 109 233 123 144 113 145 327 92 36 102 8 77 74 87 71
ENSRNOG00000001770 1899 2204 2310 1287 3841 1576 1655 600 1594 3011 1416 490 879 255 2269 1562 2845 1978
ENSRNOG00000001773 59 25 53 45 86 42 43 7 39 86 32 21 29 16 90 62 103 94
ENSRNOG00000001774 20 15 10 4 24 18 23 5 19 27 2 5 0 8 41 37 30 34
ENSRNOG00000001776 0 0 1 0 0 2 0 0 5 4 0 1 0 0 1 0 2 0
ENSRNOG00000001777 0 0 0 0 0 0 0 0 0 0 0 0 0 0 0 0 0 0
ENSRNOG00000001781 2 7 4 3 2 1 3 2 1 3 8 1 0 0 2 1 3 2
ENSRNOG00000001782 500 437 487 238 888 258 195 96 265 621 175 50 160 55 432 218 551 522
ENSRNOG00000001783 314 294 322 198 605 260 367 142 475 596 358 133 213 103 377 268 372 295
ENSRNOG00000001785 28 23 28 17 42 23 40 11 20 42 32 7 13 13 24 22 43 38
ENSRNOG00000001786 154 133 146 70 298 123 147 86 203 211 122 55 80 43 274 169 267 283
ENSRNOG00000001789 131 64 97 56 157 48 105 55 131 168 94 23 54 27 85 77 115 130
ENSRNOG00000001792 0 0 0 0 1 0 0 0 0 1 1 0 0 0 2 0 6 1
ENSRNOG00000001793 170 46 72 76 147 68 103 46 128 82 84 35 63 30 64 58 86 84
ENSRNOG00000001794 0 0 0 0 0 0 0 0 0 0 0 0 0 0 0 0 0 0
ENSRNOG00000001795 419 310 401 204 479 175 173 160 221 307 205 63 101 58 701 580 703 658
ENSRNOG00000001796 0 0 0 0 1 0 1 0 0 3 3 0 1 0 0 3 3 3
ENSRNOG00000001797 299 345 359 146 486 203 205 204 402 804 207 81 130 81 244 146 263 225
ENSRNOG00000001803 769 782 878 403 1111 565 618 521 928 1821 505 222 440 272 800 541 803 881
ENSRNOG00000001804 221 46 100 0 149 118 191 42 118 104 113 55 69 29 174 180 276 263
ENSRNOG00000001806 58665 61180 57136 25224 100929 37884 58187 44515 99022 76422 102599 21093 39739 21687 25408 18060 25335 25311
ENSRNOG00000001807 0 3 4 0 8 2 9 4 4 10 4 1 6 2 3 2 7 8
ENSRNOG00000001808 133 92 137 0 178 80 87 80 213 193 71 37 70 22 135 87 155 146
ENSRNOG00000001809 15572 20529 22196 9710 30216 12219 24459 17562 33976 16722 30905 7994 15437 7363 7134 5314 7068 6209
ENSRNOG00000001811 250 197 215 0 326 131 246 170 387 426 203 98 160 59 218 132 248 247
ENSRNOG00000001813 142 36 71 51 144 59 58 42 87 98 49 34 31 15 112 84 153 121
ENSRNOG00000001815 866 625 621 419 1385 644 523 276 618 1846 495 132 246 130 1218 870 1400 1312
ENSRNOG00000001816 44 55 35 11 38 22 15 47 50 70 33 9 19 10 28 12 31 34
ENSRNOG00000001817 332 197 217 0 292 151 132 105 242 408 145 48 82 29 199 151 219 215
ENSRNOG00000001820 63 79 78 0 105 59 61 29 103 121 49 16 43 13 54 33 52 54
ENSRNOG00000001821 0 0 0 0 0 0 0 0 0 0 0 0 0 0 0 1 0 0
ENSRNOG00000001823 4489 2985 3684 2240 6543 2721 3321 2081 5621 6023 3816 1057 1988 951 4055 3086 4118 4414
ENSRNOG00000001825 89 69 77 50 129 45 48 57 71 141 49 32 48 16 34 17 44 31
ENSRNOG00000001827 801 318 483 397 731 439 627 294 745 788 482 192 325 179 858 884 1132 1356
ENSRNOG00000001828 140 106 129 0 216 84 104 65 139 199 81 34 60 21 98 75 115 120
ENSRNOG00000001829 153 141 130 99 250 108 183 97 201 365 164 57 84 39 203 100 199 178
ENSRNOG00000001830 10 9 6 0 13 3 10 5 7 4 0 6 0 0 1 3 5 10
ENSRNOG00000001833 130 50 81 79 74 94 50 71 153 114 50 12 42 19 43 17 35 62
ENSRNOG00000001834 41 32 39 17 46 18 13 20 68 85 16 15 12 10 61 55 49 59
ENSRNOG00000001837 0 0 0 0 0 0 0 0 0 0 0 0 0 0 0 0 0 0
ENSRNOG00000001839 0 0 0 0 0 0 0 0 0 0 0 0 0 0 0 0 0 0
ENSRNOG00000001840 0 0 1 0 0 1 0 0 0 2 1 0 1 0 0 0 0 0
ENSRNOG00000001842 384 445 377 0 581 221 303 241 673 688 268 144 202 114 302 202 317 262
ENSRNOG00000001843 260 133 474 47 593 114 66 40 78 116 244 46 231 72 377 117 408 509
ENSRNOG00000001844 69 28 38 0 41 41 33 19 36 49 20 14 14 8 51 49 72 61
ENSRNOG00000001845 258 231 229 126 323 152 162 99 207 255 156 71 130 58 159 132 158 155
ENSRNOG00000001847 245 235 247 0 234 158 159 169 264 325 245 92 114 39 189 109 227 185
ENSRNOG00000001849 252 169 236 137 356 159 254 126 315 290 160 64 131 48 218 193 289 241
ENSRNOG00000001851 0 2 9 0 2 1 2 0 11 9 1 0 1 1 0 2 1 0
ENSRNOG00000001852 304 289 283 0 478 225 306 191 515 613 316 127 189 104 266 194 290 270
ENSRNOG00000001854 7 0 4 0 7 2 20 6 12 6 0 0 4 2 4 5 10 6
ENSRNOG00000001858 0 0 0 0 0 0 1 0 0 1 0 0 0 0 1 0 0 0
ENSRNOG00000001859 678 1255 1221 457 893 456 662 586 838 1308 454 247 451 254 636 546 625 746
ENSRNOG00000001860 0 0 0 0 0 0 0 0 0 0 0 0 0 0 0 0 0 0
ENSRNOG00000001861 2 2 0 0 2 0 0 5 0 4 0 0 0 0 2 0 1 1
ENSRNOG00000001862 857 1012 944 470 1485 625 985 779 1591 1545 1004 345 630 250 843 549 911 812
ENSRNOG00000001864 7 6 8 7 4 5 6 1 17 14 1 3 8 0 4 6 3 3
ENSRNOG00000001865 5465 6557 6645 3198 10122 4445 4340 3038 5464 8067 4184 1455 2823 1443 4958 3403 4504 4396
ENSRNOG00000001867 327 232 285 163 448 204 308 144 312 599 228 114 123 58 299 211 359 301
ENSRNOG00000001868 56 25 39 31 51 30 47 35 35 36 14 11 26 8 55 52 79 58
ENSRNOG00000001869 0 0 0 0 0 0 0 0 0 1 0 0 0 1 1 1 1 1
ENSRNOG00000001870 340 359 414 185 452 229 217 206 318 479 220 73 157 38 254 172 282 277
ENSRNOG00000001872 0 0 0 0 0 0 0 0 0 0 0 0 0 0 0 0 0 0
ENSRNOG00000001873 0 0 0 0 0 0 0 0 0 0 0 0 0 0 0 0 0 0
ENSRNOG00000001874 22 37 14 14 27 14 1 3 5 24 1 2 4 1 14 2 14 7
ENSRNOG00000001875 199 193 168 85 264 136 135 95 158 209 82 44 47 32 134 101 147 115
ENSRNOG00000001876 0 0 0 0 0 2 0 0 0 1 0 0 0 0 0 0 0 0
ENSRNOG00000001877 390 440 345 168 576 223 345 302 436 377 348 148 236 82 212 176 204 175
ENSRNOG00000001878 166 163 184 89 234 125 127 111 135 225 123 32 70 22 120 69 137 137
ENSRNOG00000001880 300 438 305 157 406 198 166 135 249 888 224 73 142 41 368 246 375 316
ENSRNOG00000001884 311 270 285 159 408 165 245 238 494 659 268 72 164 62 159 114 198 163
ENSRNOG00000001885 161 163 192 104 240 129 134 143 224 308 107 59 63 47 134 75 126 115
ENSRNOG00000001886 92 60 105 57 161 63 74 42 115 150 36 30 46 25 107 68 97 95
ENSRNOG00000001888 334 269 415 203 529 215 316 277 475 875 343 127 251 66 356 302 404 349
ENSRNOG00000001889 13040 20699 16798 8343 30976 10582 11208 7448 19490 25977 10489 3797 7998 1930 9732 5576 9899 9326
ENSRNOG00000001890 190 247 216 92 280 138 167 142 240 315 82 36 87 32 409 254 403 347
ENSRNOG00000001891 17 17 22 6 32 15 21 10 12 29 11 5 4 2 19 13 26 23
ENSRNOG00000001892 1 3 0 0 2 1 3 0 0 1 0 0 0 0 0 0 0 0
ENSRNOG00000001893 31 21 19 6 42 25 40 31 64 17 41 33 30 19 20 15 69 26
ENSRNOG00000001908 12 2 13 3 12 2 9 0 12 15 1 1 8 0 9 6 10 11
ENSRNOG00000001911 0 0 0 0 0 0 0 0 0 0 0 0 0 0 0 0 0 0
ENSRNOG00000001912 0 0 0 0 0 0 0 0 0 0 0 0 0 0 0 0 0 0
ENSRNOG00000001915 3 1 2 3 4 0 4 0 11 1 1 0 0 2 1 3 5 11
ENSRNOG00000001916 0 0 0 0 0 0 0 0 0 0 0 0 0 0 0 0 0 0
ENSRNOG00000001923 0 0 0 0 0 0 0 0 0 0 0 0 0 0 0 0 0 0
ENSRNOG00000001924 0 0 0 0 0 0 0 0 0 0 0 0 0 0 0 0 0 0
ENSRNOG00000001926 179 192 154 105 246 106 56 32 140 142 102 26 33 49 361 229 212 362
ENSRNOG00000001928 460 321 463 294 582 316 345 157 367 564 278 108 147 87 487 410 540 610
ENSRNOG00000001930 35 5 15 16 23 22 31 28 27 31 32 16 12 11 88 72 71 88
ENSRNOG00000001931 1 0 0 2 4 1 2 0 3 6 2 2 2 2 1 2 3 2
ENSRNOG00000001942 0 0 0 0 0 0 0 0 0 0 0 0 0 0 0 0 0 0
ENSRNOG00000001943 3 1 0 0 18 6 1 0 3 5 16 3 1 2 17 1 2 7
ENSRNOG00000001945 0 0 0 1 1 0 0 0 0 0 0 0 0 0 0 0 0 0
ENSRNOG00000001949 0 0 0 0 0 0 0 0 0 0 0 0 0 0 0 0 0 0
ENSRNOG00000001950 0 0 0 0 0 0 0 0 0 0 0 0 0 0 0 0 0 0
ENSRNOG00000001951 0 0 0 0 0 0 2 0 0 0 0 0 0 0 0 0 0 0
ENSRNOG00000001953 34 31 44 14 46 22 40 23 71 79 32 12 19 14 31 28 53 47
ENSRNOG00000001955 0 0 0 0 0 0 0 0 0 0 0 0 0 0 0 0 0 0
ENSRNOG00000001956 12 6 1 6 7 6 6 4 6 10 1 4 3 2 14 4 9 26
ENSRNOG00000001957 3788 5084 3592 2939 8992 3531 2036 952 2417 9905 2729 652 1453 392 9780 7122 12368 9419
ENSRNOG00000001958 61 85 71 38 89 34 72 38 111 104 86 25 52 16 75 55 71 57
ENSRNOG00000001959 16 3 19 9 16 7 9 27 28 22 7 5 10 10 17 8 59 40
ENSRNOG00000001960 4 2 2 3 2 5 0 0 0 3 0 2 0 0 1 0 4 0
ENSRNOG00000001962 1 1 0 0 0 0 1 0 4 1 0 0 0 1 0 0 1 4
ENSRNOG00000001963 48 35 39 22 37 13 35 28 34 83 18 9 17 10 93 48 166 127
ENSRNOG00000001964 411 437 462 209 599 274 354 211 430 730 291 155 237 119 495 378 496 566
ENSRNOG00000001967 1505 1741 1557 874 3337 1264 1146 833 1829 3862 2144 480 768 401 1852 1350 1903 1840
ENSRNOG00000001971 16 7 2 6 14 6 26 1 17 23 2 1 11 5 13 9 23 15
ENSRNOG00000001973 541 527 586 338 1122 519 613 409 1015 1043 846 224 436 181 753 470 633 700
ENSRNOG00000001976 32 46 37 10 63 21 24 4 17 49 29 15 26 9 29 27 27 30
ENSRNOG00000001979 2715 2349 2508 1448 4894 2613 1902 1693 2730 4968 2123 711 1261 314 1900 1804 2109 947
ENSRNOG00000001980 1987 2186 2151 1233 4014 1651 1888 1110 2361 3883 2203 666 1151 489 2599 2034 2318 2562
ENSRNOG00000001982 72 54 90 39 86 60 105 46 106 87 101 43 55 17 102 73 69 77
ENSRNOG00000001984 0 0 0 0 0 0 0 0 0 0 0 0 0 0 0 0 0 0
ENSRNOG00000001986 0 0 0 0 0 0 0 0 0 0 0 0 0 0 0 0 0 0
ENSRNOG00000001989 286 92 178 147 252 147 175 71 201 325 172 76 114 51 345 238 347 376
ENSRNOG00000001990 1267 1369 2058 954 2511 1008 1203 688 1667 2687 1215 409 781 272 1687 1561 1671 1794
ENSRNOG00000001991 1429 1929 1766 759 2563 1075 1026 1182 1868 3729 1615 384 700 265 1196 835 1454 1186
ENSRNOG00000001992 332 186 259 171 558 229 228 143 334 545 233 96 125 69 396 244 429 412
ENSRNOG00000001996 204 129 138 111 275 153 174 128 265 507 178 88 160 50 236 140 238 217
ENSRNOG00000002001 224 87 99 76 213 129 136 89 207 180 85 36 84 39 220 194 262 249
ENSRNOG00000002002 0 0 0 0 0 0 0 0 0 0 0 0 0 0 0 0 0 0
ENSRNOG00000002004 3 2 1 0 1 1 2 0 0 1 0 5 0 0 1 0 0 0
ENSRNOG00000002005 0 0 0 0 0 0 0 0 0 0 1 2 2 0 0 0 0 0
ENSRNOG00000002011 0 0 0 0 0 0 0 0 0 1 0 0 0 0 0 0 0 0
ENSRNOG00000002012 31 17 19 14 32 32 16 9 30 42 19 8 4 3 12 5 19 13
ENSRNOG00000002013 19 16 14 2 19 11 7 0 18 11 4 3 3 5 1 3 0 4
ENSRNOG00000002014 0 0 0 1 2 0 2 0 4 7 0 2 0 0 0 0 2 3
ENSRNOG00000002021 957 442 581 365 911 413 537 330 526 2094 569 237 374 174 934 745 884 929
ENSRNOG00000002024 0 0 0 0 0 0 0 0 0 0 0 0 0 0 0 0 0 0
ENSRNOG00000002026 40 12 23 11 50 24 30 18 27 74 11 17 7 5 49 60 53 48
ENSRNOG00000002028 161 146 192 111 256 115 79 107 191 215 60 35 64 21 67 46 52 50
ENSRNOG00000002031 1 14 0 1 3 1 8 1 0 12 0 1 3 0 0 2 5 0
ENSRNOG00000002032 95 108 114 52 185 89 96 69 182 139 149 31 58 32 105 78 108 101
ENSRNOG00000002035 173 108 118 62 262 130 91 68 172 234 138 29 49 16 117 92 111 114
ENSRNOG00000002036 81 44 58 33 61 46 60 47 51 115 37 25 52 20 86 78 86 96
ENSRNOG00000002039 975 514 736 498 1166 574 775 291 761 1165 576 215 417 180 1100 979 1041 1127
ENSRNOG00000002040 155 85 93 84 154 126 128 52 135 165 103 43 46 20 123 107 108 107
ENSRNOG00000002041 9 4 2 3 3 4 4 0 0 4 20 8 1 0 3 0 4 2
ENSRNOG00000002042 0 0 0 0 0 0 0 0 0 0 0 0 0 1 0 0 0 1
ENSRNOG00000002044 22 28 24 14 40 15 42 24 32 69 25 5 35 9 38 20 44 36
ENSRNOG00000002045 76 31 97 35 104 46 126 119 142 186 143 26 67 53 86 98 241 250
ENSRNOG00000002046 8 9 6 5 12 1 8 0 9 11 2 1 6 2 7 8 12 12
ENSRNOG00000002050 493 486 761 367 767 347 888 542 923 1826 809 279 588 230 906 706 1085 1083
ENSRNOG00000002051 91 41 59 44 91 41 59 52 73 107 13 30 37 10 69 59 69 60
ENSRNOG00000002052 388 224 262 216 496 294 498 314 715 1095 494 242 366 189 605 510 698 785
ENSRNOG00000002053 32 7 23 10 17 20 30 2 41 14 2 3 3 7 1 1 2 1
ENSRNOG00000002054 23 43 24 5 36 17 23 16 19 38 16 10 6 2 27 13 45 38
ENSRNOG00000002055 71 69 56 34 90 46 55 37 61 79 43 28 40 10 34 43 45 32
ENSRNOG00000002057 3 2 0 2 1 3 4 0 0 6 0 5 0 0 2 0 3 1
ENSRNOG00000002061 85 37 52 26 67 29 53 13 73 81 63 11 48 19 42 40 55 71
ENSRNOG00000002069 15 5 11 6 15 12 12 2 8 20 4 10 0 2 13 17 16 16
ENSRNOG00000002070 20 3 10 3 19 14 9 3 20 39 10 0 2 6 31 37 35 49
ENSRNOG00000002072 1 1 0 0 2 2 1 0 1 6 5 0 2 1 0 1 2 3
ENSRNOG00000002073 11 9 5 3 12 3 3 6 8 9 1 13 1 1 7 8 15 14
ENSRNOG00000002074 72 12 17 26 39 37 28 12 57 31 23 18 20 20 97 94 95 107
ENSRNOG00000002075 199 60 99 99 161 93 151 48 122 150 69 38 45 28 292 240 295 323
ENSRNOG00000002079 2 0 1 1 2 0 1 7 7 5 7 1 1 1 2 1 0 0
ENSRNOG00000002080 99 63 67 54 99 41 57 44 62 84 26 17 15 9 37 28 52 45
ENSRNOG00000002085 0 0 0 0 1 0 0 0 1 3 0 0 0 0 1 1 1 0
ENSRNOG00000002089 62 55 68 33 95 78 51 23 57 155 52 22 23 9 211 186 222 272
ENSRNOG00000002091 54 46 61 0 89 47 42 23 49 61 50 16 29 15 48 30 59 46
ENSRNOG00000002092 0 0 0 0 0 0 0 0 0 0 0 1 0 0 0 0 0 1
ENSRNOG00000002093 129 70 105 61 170 85 140 63 137 228 101 69 109 28 129 96 167 176
ENSRNOG00000002094 308 284 242 150 449 178 296 187 379 672 331 112 192 87 364 237 416 427
ENSRNOG00000002097 9 6 17 2 11 3 0 12 5 10 7 0 0 1 3 3 0 8
ENSRNOG00000002100 233 121 142 107 236 150 144 121 271 235 125 46 88 39 212 188 259 323
ENSRNOG00000002101 78 58 56 56 122 57 151 63 181 127 156 38 76 33 147 130 184 180
ENSRNOG00000002104 223 126 176 100 257 121 196 128 245 299 119 69 138 42 132 101 110 112
ENSRNOG00000002105 2 0 4 3 1 5 7 0 6 6 0 0 0 1 0 0 0 2
ENSRNOG00000002106 204 100 133 114 320 140 129 74 139 293 112 41 69 19 159 105 185 155
ENSRNOG00000002110 3 5 5 0 4 10 6 8 25 1 0 1 7 0 3 2 6 9
ENSRNOG00000002112 179 109 133 58 207 98 92 100 116 180 86 42 47 29 88 100 110 106
ENSRNOG00000002115 4031 6881 5922 2652 7816 3780 5068 4328 8956 10487 4810 2228 4532 1773 5085 3644 5351 5087
ENSRNOG00000002116 0 0 0 0 0 0 0 17 0 0 4 0 244 0 0 0 0 0
ENSRNOG00000002117 0 0 0 0 0 0 0 0 0 0 0 0 0 0 0 0 0 0
ENSRNOG00000002120 0 0 0 0 0 0 0 0 0 0 0 0 0 0 0 0 0 0
ENSRNOG00000002121 461 416 435 266 868 264 349 176 376 442 304 114 187 63 317 245 356 283
ENSRNOG00000002122 21 10 25 13 38 11 51 24 55 36 31 19 38 13 24 19 45 31
ENSRNOG00000002125 807 453 521 373 789 428 467 198 556 982 596 135 222 123 915 631 880 837
ENSRNOG00000002126 1 0 0 0 1 0 0 0 4 0 0 0 0 0 2 2 2 3
ENSRNOG00000002127 1 0 0 0 1 0 0 3 0 0 0 1 0 0 0 1 0 1
ENSRNOG00000002128 296 180 225 154 357 145 202 109 268 380 163 73 94 47 279 199 309 332
ENSRNOG00000002129 205 86 112 71 199 87 127 79 144 140 59 56 72 21 136 115 134 145
ENSRNOG00000002130 0 0 0 0 0 0 0 0 0 0 0 0 0 0 0 0 0 0
ENSRNOG00000002134 4 1 4 1 5 3 0 0 9 2 8 5 0 1 13 3 15 12
ENSRNOG00000002135 13 5 11 6 10 11 15 12 33 17 13 12 10 6 19 11 21 20
ENSRNOG00000002137 30 38 35 19 63 24 9 14 25 42 47 13 12 7 38 36 31 43
ENSRNOG00000002139 4 1 2 3 2 5 5 0 5 2 0 0 0 1 1 1 2 1
ENSRNOG00000002141 10 5 5 1 6 8 9 4 6 8 1 0 7 4 12 10 5 9
ENSRNOG00000002142 46 24 45 12 50 17 38 11 16 31 15 3 15 3 22 29 23 25
ENSRNOG00000002144 130 121 74 62 148 91 89 81 132 207 93 22 66 26 141 107 173 156
ENSRNOG00000002145 0 0 0 0 0 0 0 0 0 0 0 0 0 0 0 0 0 0
ENSRNOG00000002146 47 21 31 22 61 30 32 39 40 53 32 13 40 8 37 36 56 57
ENSRNOG00000002149 0 0 0 0 0 0 0 0 0 0 0 0 0 0 0 0 0 0
ENSRNOG00000002151 0 0 0 0 0 0 0 0 0 0 0 0 0 0 0 0 0 0
ENSRNOG00000002152 284 164 227 125 320 169 146 96 231 294 144 68 55 24 244 156 305 248
ENSRNOG00000002153 30 3 13 6 18 7 13 15 21 25 15 8 2 2 18 14 16 21
ENSRNOG00000002154 0 0 0 0 0 0 0 0 0 0 0 0 0 0 0 0 0 0
ENSRNOG00000002158 0 0 0 0 0 0 0 0 0 0 4 0 0 0 0 0 0 0
ENSRNOG00000002159 0 6 1 0 3 1 2 0 3 6 1 1 0 0 2 1 2 1
ENSRNOG00000002161 11 5 16 9 25 4 9 6 11 18 13 2 4 3 4 4 9 7
ENSRNOG00000002163 264 106 274 145 297 163 240 137 241 236 214 110 189 50 157 94 143 117
ENSRNOG00000002164 0 0 0 0 0 0 5 0 0 0 0 0 0 0 0 0 0 0
ENSRNOG00000002165 18 23 26 10 27 16 15 18 33 31 6 8 16 9 22 17 22 20
ENSRNOG00000002167 0 0 0 0 0 0 1 0 5 0 0 0 0 0 0 0 0 1
ENSRNOG00000002168 0 0 0 0 0 0 0 0 0 0 0 0 0 0 0 0 0 0
ENSRNOG00000002169 0 0 0 0 0 0 0 0 0 0 0 0 0 1 0 0 0 0
ENSRNOG00000002171 91 27 27 37 54 29 72 12 53 50 37 20 38 22 83 66 73 85
ENSRNOG00000002174 0 0 0 0 0 0 1 0 0 0 0 0 0 0 0 2 1 0
ENSRNOG00000002175 361 143 160 176 328 177 205 100 246 314 182 95 89 48 399 301 330 375
ENSRNOG00000002176 148 72 142 75 131 97 93 43 99 155 64 18 43 18 240 144 204 242
ENSRNOG00000002177 6 2 9 2 9 4 7 0 3 12 1 2 0 1 16 7 30 16
ENSRNOG00000002178 79 105 105 54 116 62 144 157 295 401 170 44 72 56 165 103 171 131
ENSRNOG00000002180 18 6 19 10 21 6 12 8 21 21 29 8 5 4 19 13 27 23
ENSRNOG00000002181 40 31 37 7 38 25 21 5 14 57 15 8 10 6 36 22 25 18
ENSRNOG00000002182 142 82 110 76 182 90 128 85 202 154 105 50 88 35 135 118 200 189
ENSRNOG00000002185 20 30 37 20 72 26 43 23 48 107 24 19 41 10 28 26 65 78
ENSRNOG00000002186 348 373 410 179 548 211 405 255 620 979 438 143 253 82 314 205 350 289
ENSRNOG00000002187 3 4 8 1 1 5 0 2 0 20 2 1 3 0 0 0 2 0
ENSRNOG00000002188 7 11 18 8 12 6 9 6 28 35 12 9 14 5 13 25 23 21
ENSRNOG00000002191 366 361 370 176 505 212 309 203 348 557 262 96 174 61 236 165 232 202
ENSRNOG00000002192 178 96 112 93 183 85 136 66 127 246 87 31 61 25 101 72 109 71
ENSRNOG00000002194 266 229 210 114 373 155 158 119 198 451 182 42 85 26 279 196 280 208
ENSRNOG00000002196 22 23 30 14 35 25 22 8 20 46 9 7 15 7 72 51 68 81
ENSRNOG00000002199 90 68 86 56 133 43 67 51 53 112 52 25 31 13 76 66 104 104
ENSRNOG00000002200 25 16 29 32 49 14 2 3 21 20 0 2 5 0 23 10 19 13
ENSRNOG00000002202 121 47 103 51 121 78 75 44 82 130 41 28 26 16 145 145 136 132
ENSRNOG00000002203 127 54 82 48 111 59 80 38 97 95 67 41 25 13 92 70 108 90
ENSRNOG00000002204 16 5 11 6 8 7 3 5 16 12 7 5 5 1 11 7 15 15
ENSRNOG00000002205 751 999 879 443 1646 674 653 419 796 1519 601 195 380 164 745 519 864 775
ENSRNOG00000002207 253 152 227 104 292 153 165 93 184 372 165 61 81 37 203 159 251 223
ENSRNOG00000002208 189 136 155 133 183 94 99 114 223 219 74 41 55 30 155 177 151 147
ENSRNOG00000002210 2981 3990 3946 1623 5571 2270 3359 1973 3658 6558 2904 995 2097 720 3859 2728 3865 3256
ENSRNOG00000002212 1244 1268 1186 510 2411 870 930 698 1641 3009 1319 372 730 332 1472 893 1355 1500
ENSRNOG00000002214 21 14 23 11 45 17 29 20 15 41 8 13 24 6 41 34 41 41
ENSRNOG00000002215 944 547 730 449 1049 599 669 336 627 999 425 250 376 136 844 721 934 936
ENSRNOG00000002216 48 48 45 24 42 17 21 25 41 69 21 13 15 7 28 20 41 34
ENSRNOG00000002217 9 7 18 5 14 6 2 1 0 41 0 4 2 0 25 13 35 29
ENSRNOG00000002218 551 651 661 302 1011 328 454 373 622 1346 566 171 335 138 770 547 807 629
ENSRNOG00000002223 0 0 0 0 0 0 0 0 0 0 0 0 0 0 0 0 0 0
ENSRNOG00000002224 0 0 0 0 0 0 0 0 0 0 0 0 0 0 0 0 0 0
ENSRNOG00000002225 312 100 205 145 240 138 225 124 200 254 146 84 121 48 365 303 427 494
ENSRNOG00000002227 25 25 34 20 47 30 57 16 32 78 26 19 19 13 45 45 79 63
ENSRNOG00000002229 56 40 52 29 65 31 48 27 38 91 37 18 24 14 74 57 84 81
ENSRNOG00000002232 194 46 97 77 124 102 121 79 144 140 78 41 50 22 139 187 133 162
ENSRNOG00000002238 6 0 2 1 5 1 1 0 0 5 22 2 0 0 3 2 1 7
ENSRNOG00000002240 268 237 300 107 329 178 285 184 271 364 202 98 160 34 158 137 185 175
ENSRNOG00000002241 20 34 26 21 48 23 22 17 27 70 38 8 11 3 22 14 24 22
ENSRNOG00000002244 111 58 98 62 123 64 101 39 95 195 93 43 52 37 114 99 108 143
ENSRNOG00000002246 219 133 130 99 208 122 159 61 167 259 130 16 59 30 186 181 240 235
ENSRNOG00000002247 39 47 48 30 98 35 57 21 51 86 49 16 36 10 80 50 78 69
ENSRNOG00000002248 143 56 67 51 87 62 129 52 114 85 59 45 64 20 102 72 144 133
ENSRNOG00000002251 1184 1069 1325 623 1810 708 1318 1134 1737 1235 1095 489 825 202 644 469 731 667
ENSRNOG00000002253 15 7 5 4 26 6 5 6 9 18 1 4 1 2 31 15 18 19
ENSRNOG00000002254 895 576 673 450 1193 592 425 287 653 1075 398 188 239 119 648 479 663 722
ENSRNOG00000002255 316 516 406 230 614 329 389 343 850 737 395 211 312 137 394 251 349 350
ENSRNOG00000002256 6 1 3 1 6 3 0 3 11 14 2 0 3 1 3 4 7 7
ENSRNOG00000002258 32 28 56 27 66 27 35 16 49 120 31 18 29 9 62 45 59 80
ENSRNOG00000002262 84 103 146 42 141 66 65 45 87 153 88 43 28 22 102 64 129 107
ENSRNOG00000002265 1 0 0 0 0 0 0 0 0 0 0 0 0 0 0 1 0 2
ENSRNOG00000002266 0 0 0 0 0 0 0 0 0 0 0 0 0 0 0 0 0 0
ENSRNOG00000002267 58 54 72 30 81 35 60 66 55 164 32 10 35 14 82 82 105 92
ENSRNOG00000002270 217 134 169 128 253 126 105 71 177 327 88 57 118 49 284 173 213 222
ENSRNOG00000002271 257 146 166 115 291 144 158 62 224 361 129 66 83 40 187 117 224 204
ENSRNOG00000002272 18 9 17 15 21 12 5 3 11 42 13 2 5 1 20 15 21 9
ENSRNOG00000002273 8 6 10 5 17 8 6 6 12 27 23 3 5 2 8 1 19 20
ENSRNOG00000002275 146 98 111 67 160 80 191 113 298 219 110 62 95 32 125 88 144 111
ENSRNOG00000002276 2 0 1 0 3 4 8 0 8 2 6 1 0 0 2 3 3 5
ENSRNOG00000002278 98 87 123 55 175 92 96 61 144 273 91 33 83 24 249 193 190 207
ENSRNOG00000002280 118 30 48 0 102 59 115 24 110 115 43 40 36 23 222 177 329 286
ENSRNOG00000002285 0 0 0 0 0 0 0 0 0 0 2 0 0 0 0 0 0 0
ENSRNOG00000002289 2 1 3 1 0 3 3 9 0 2 0 2 0 0 3 5 2 4
ENSRNOG00000002291 40 5 11 0 25 12 25 1 12 49 16 8 7 4 54 38 49 87
ENSRNOG00000002292 222 263 273 128 317 156 226 177 422 792 227 108 181 70 413 308 499 405
ENSRNOG00000002294 39 14 24 13 23 17 16 29 35 34 16 15 6 1 31 28 43 31
ENSRNOG00000002301 1371 972 1176 706 1781 932 948 593 1214 1787 655 296 527 215 1193 798 1299 1319
ENSRNOG00000002302 2 1 1 0 1 1 0 0 2 5 0 0 0 0 1 2 1 3
ENSRNOG00000002303 0 0 0 0 0 0 1 0 0 0 0 0 0 0 0 0 0 0
ENSRNOG00000002304 0 0 0 0 0 0 0 0 0 1 0 0 1 0 1 0 4 2
ENSRNOG00000002305 1 2 0 0 1 0 0 0 0 6 0 0 0 0 1 1 2 0
ENSRNOG00000002309 41 41 71 29 80 34 51 61 79 128 55 27 78 14 45 35 64 36
ENSRNOG00000002312 32 7 16 6 19 5 13 7 9 24 22 7 11 2 20 11 34 27
ENSRNOG00000002314 2 5 2 3 2 1 0 1 1 4 2 0 2 1 5 5 4 4
ENSRNOG00000002318 8 0 3 2 4 7 7 6 2 10 0 4 7 3 12 8 10 14
ENSRNOG00000002319 319 256 282 162 446 190 162 90 247 693 146 71 94 37 355 261 385 396
ENSRNOG00000002320 50 53 42 29 80 31 48 51 100 121 43 23 36 15 88 64 84 78
ENSRNOG00000002321 37 25 37 0 90 35 48 11 29 72 40 14 19 5 78 76 91 102
ENSRNOG00000002322 1632 1480 1604 879 2239 1107 1129 813 2101 3660 1182 401 746 230 2631 2182 2743 2653
ENSRNOG00000002323 36 14 19 0 33 26 19 27 28 39 6 7 13 2 49 30 35 56
ENSRNOG00000002327 0 0 0 0 0 0 0 0 0 0 0 0 0 0 0 0 0 0
ENSRNOG00000002331 0 0 0 0 0 0 6 0 0 0 0 1 0 0 1 1 0 2
ENSRNOG00000002332 24 13 34 0 28 16 3 6 14 52 33 4 9 1 25 19 36 33
ENSRNOG00000002333 0 0 0 0 0 0 0 0 0 0 0 0 0 0 0 0 0 0
ENSRNOG00000002336 0 0 0 0 0 0 0 0 0 0 0 0 0 0 0 0 0 0
ENSRNOG00000002338 22 5 1 8 10 8 18 18 3 21 7 6 13 4 12 12 11 15
ENSRNOG00000002339 10 13 12 7 21 7 23 11 8 22 24 3 5 0 13 11 13 10
ENSRNOG00000002340 0 0 0 0 0 0 0 0 0 0 0 0 0 0 0 0 0 0
ENSRNOG00000002341 310 103 209 104 275 153 138 60 121 196 142 58 99 33 331 242 275 277
ENSRNOG00000002342 5415 4979 5012 2676 8047 3303 2525 1683 3465 6549 3136 913 1837 624 3202 2438 3206 3105
ENSRNOG00000002343 1 0 0 1 2 0 2 0 0 1 0 0 0 0 0 0 0 0
ENSRNOG00000002345 374 144 168 109 263 94 149 141 230 265 66 70 150 24 113 27 74 89
ENSRNOG00000002346 0 0 0 0 0 0 0 0 0 0 0 0 0 0 0 0 0 0
ENSRNOG00000002347 49 36 56 22 85 33 88 34 63 120 89 23 44 21 73 77 106 105
ENSRNOG00000002349 0 0 0 0 0 0 0 0 0 0 0 0 0 0 0 0 0 0
ENSRNOG00000002350 0 0 0 0 0 0 0 0 0 1 0 0 0 0 0 0 0 1
ENSRNOG00000002352 53 88 73 42 122 46 67 53 124 139 56 33 74 25 82 68 65 65
ENSRNOG00000002353 123 91 129 67 154 74 95 78 135 115 97 21 81 22 115 98 133 140
ENSRNOG00000002358 471 410 399 210 624 264 435 390 676 756 493 157 238 163 394 368 453 377
ENSRNOG00000002360 0 0 0 0 0 0 0 0 0 0 0 0 0 0 0 0 0 0
ENSRNOG00000002361 0 0 0 0 0 0 0 0 0 0 0 0 0 0 0 0 0 0
ENSRNOG00000002364 0 0 0 1 0 0 2 0 0 0 0 0 0 0 0 0 0 0
ENSRNOG00000002365 7 4 4 0 8 8 2 3 0 5 4 5 4 0 2 1 5 4
ENSRNOG00000002368 398 254 317 191 485 247 243 155 277 368 150 73 109 44 331 250 424 399
ENSRNOG00000002369 1 0 0 0 0 0 0 0 0 0 0 0 0 0 0 0 0 0
ENSRNOG00000002372 0 0 0 1 0 0 0 0 0 2 0 0 0 0 0 1 1 2
ENSRNOG00000002373 708 447 611 269 721 331 449 288 594 876 438 178 276 114 507 464 527 485
ENSRNOG00000002376 85 32 44 36 72 47 96 14 50 50 25 18 43 13 62 51 56 61
ENSRNOG00000002378 267 238 314 148 464 208 221 95 270 640 212 78 124 51 290 193 302 233
ENSRNOG00000002379 0 0 0 0 0 0 0 0 0 0 0 0 0 0 0 0 0 0
ENSRNOG00000002381 0 0 0 0 0 0 0 0 0 0 0 0 0 1 1 0 0 0
ENSRNOG00000002382 0 0 0 0 0 0 0 0 0 0 0 0 0 0 0 0 0 0
ENSRNOG00000002385 613 386 520 359 777 428 754 337 1315 379 658 221 344 376 331 289 369 414
ENSRNOG00000002387 1 3 2 0 2 5 6 4 2 11 1 1 2 2 12 4 16 10
ENSRNOG00000002388 169 158 155 70 276 126 133 57 117 461 127 44 66 43 237 155 194 176
ENSRNOG00000002389 950 1076 1114 0 1459 664 676 439 927 1869 678 210 387 193 1002 609 1054 1102
ENSRNOG00000002391 0 0 0 0 0 0 0 0 0 0 0 0 0 0 0 0 0 0
ENSRNOG00000002393 2180 1638 1748 910 2599 1220 1740 1002 2121 4712 1468 555 969 458 1871 1303 2207 2242
ENSRNOG00000002394 412 230 296 160 385 215 289 215 442 462 276 103 186 109 306 224 388 370
ENSRNOG00000002396 11 12 16 12 35 11 30 5 33 22 22 11 21 6 29 29 32 31
ENSRNOG00000002397 1001 675 905 514 1338 555 617 452 1070 980 571 256 445 213 1245 790 1129 1377
ENSRNOG00000002403 10 4 2 6 11 4 10 2 13 16 2 4 0 0 21 9 11 21
ENSRNOG00000002407 145 46 78 47 108 67 77 41 64 138 44 27 48 18 172 132 183 226
ENSRNOG00000002408 241 55 136 118 214 105 177 29 178 167 160 68 128 40 352 234 349 292
ENSRNOG00000002412 0 0 0 0 0 0 0 0 0 1 0 0 0 0 0 0 0 0
ENSRNOG00000002413 520 440 487 0 707 340 311 164 374 708 295 96 164 76 491 396 503 438
ENSRNOG00000002414 60 20 21 27 60 39 22 7 20 40 12 8 16 7 45 25 51 43
ENSRNOG00000002417 2 0 0 1 0 0 0 0 0 1 0 0 0 0 0 0 0 0
ENSRNOG00000002418 6 2 9 4 9 8 5 1 22 17 1 2 3 3 3 8 9 12
ENSRNOG00000002419 5 5 3 0 15 5 4 6 10 11 11 0 5 2 13 4 15 10
ENSRNOG00000002420 239 190 168 115 349 142 123 118 161 328 158 54 99 62 262 180 234 252
ENSRNOG00000002423 45 24 52 18 47 28 51 29 59 33 50 10 29 17 47 29 43 50
ENSRNOG00000002425 542 581 591 312 851 325 329 199 448 1062 281 120 220 100 465 243 454 505
ENSRNOG00000002428 0 0 0 0 1 0 0 0 0 0 0 0 2 0 0 0 1 2
ENSRNOG00000002429 0 0 0 0 0 0 0 0 0 0 0 0 0 0 0 0 0 0
ENSRNOG00000002433 236 78 120 114 243 130 208 72 210 233 126 58 82 50 298 191 347 292
ENSRNOG00000002434 9 6 6 1 20 4 9 1 8 10 2 0 8 0 3 5 7 10
ENSRNOG00000002436 5 2 4 1 6 4 1 3 2 7 2 3 5 0 13 11 5 2
ENSRNOG00000002440 133 117 124 42 174 93 73 40 124 298 96 34 77 25 114 98 160 166
ENSRNOG00000002443 46 15 36 37 71 33 34 10 33 86 5 12 15 12 64 37 66 74
ENSRNOG00000002449 49 58 52 0 105 42 43 23 55 85 58 18 12 12 71 39 61 64
ENSRNOG00000002450 117 75 115 44 126 57 98 82 198 268 133 44 74 24 78 76 106 92
ENSRNOG00000002451 0 0 0 0 0 0 0 0 0 0 0 0 0 0 0 0 0 0
ENSRNOG00000002452 662 577 662 317 883 380 472 304 578 693 335 150 235 76 448 340 460 486
ENSRNOG00000002454 118 73 92 69 149 111 111 73 191 117 85 45 78 13 154 120 145 143
ENSRNOG00000002456 299 170 231 138 369 144 231 138 294 204 164 75 161 43 65 46 91 79
ENSRNOG00000002459 0 0 0 1 0 0 0 0 0 1 0 0 0 0 0 0 0 0
ENSRNOG00000002460 0 0 0 0 0 0 0 0 0 0 0 0 0 0 0 0 0 0
ENSRNOG00000002461 175 72 143 111 234 119 190 91 140 336 113 66 119 44 167 177 219 271
ENSRNOG00000002462 1 4 2 1 3 1 4 1 0 0 4 5 1 1 1 1 2 0
ENSRNOG00000002468 2 0 0 0 0 1 0 1 0 0 0 0 0 0 0 1 0 0
ENSRNOG00000002469 2 2 3 0 3 1 0 0 7 0 16 2 1 0 4 1 1 0
ENSRNOG00000002470 22 19 28 21 42 18 44 15 43 63 32 11 39 15 35 22 60 70
ENSRNOG00000002471 14 0 4 1 1 4 1 0 10 7 11 1 2 3 3 1 3 6
ENSRNOG00000002473 64 26 43 30 52 36 31 10 41 47 30 9 9 11 56 48 75 83
ENSRNOG00000002474 177 146 207 104 290 125 164 86 234 206 138 62 99 30 199 148 222 211
ENSRNOG00000002475 7 22 10 0 19 4 1 4 2 6 2 0 1 1 8 5 4 10
ENSRNOG00000002478 362 427 510 246 732 372 206 104 248 799 183 73 127 63 3013 2107 2115 2259
ENSRNOG00000002480 29 12 24 21 42 19 11 8 20 54 17 10 12 2 22 16 44 28
ENSRNOG00000002484 0 0 0 0 0 0 0 0 0 0 0 0 0 0 0 0 0 0
ENSRNOG00000002486 0 0 0 0 0 0 0 0 0 0 0 0 0 0 0 0 0 0
ENSRNOG00000002487 35 17 12 0 36 13 25 0 64 24 17 9 6 6 39 12 65 36
ENSRNOG00000002488 87 45 51 21 81 55 21 31 48 83 21 10 24 8 70 53 67 76
ENSRNOG00000002495 0 0 0 0 2 0 0 0 0 0 0 0 0 0 0 0 0 0
ENSRNOG00000002496 22 6 4 10 9 12 12 17 17 15 5 5 7 3 31 16 26 26
ENSRNOG00000002497 0 0 0 0 0 0 0 0 0 0 0 0 0 0 0 0 0 0
ENSRNOG00000002501 2 0 0 1 5 1 3 0 4 1 0 1 1 0 0 0 6 4
ENSRNOG00000002504 6 1 3 0 5 1 2 1 1 3 5 2 1 0 2 0 1 6
ENSRNOG00000002506 15 10 3 2 8 5 3 2 3 7 1 3 2 0 3 7 4 11
ENSRNOG00000002509 398 250 249 0 446 197 233 100 276 426 169 98 118 57 340 235 340 345
ENSRNOG00000002511 153 144 146 62 229 97 182 154 258 304 227 108 171 68 111 109 219 192
ENSRNOG00000002512 31 22 24 12 28 12 35 27 17 55 16 3 14 5 33 43 54 85
ENSRNOG00000002514 50 45 39 21 56 32 42 54 72 82 56 21 34 21 57 34 85 67
ENSRNOG00000002516 231 232 254 0 284 129 223 80 253 396 200 59 128 41 360 253 402 347
ENSRNOG00000002517 0 0 0 0 0 0 0 0 0 0 0 0 0 0 0 0 0 0
ENSRNOG00000002520 352 382 466 303 688 345 398 232 479 553 468 136 240 61 1220 943 1147 1023
ENSRNOG00000002524 5 9 4 0 19 8 5 3 7 16 21 0 4 4 5 10 13 21
ENSRNOG00000002525 1 3 0 0 1 0 0 0 0 1 4 0 1 0 0 0 0 0
ENSRNOG00000002529 150 102 128 0 204 106 88 55 147 202 56 34 52 32 230 156 217 228
ENSRNOG00000002532 0 0 0 0 0 0 0 0 0 0 0 0 0 0 0 0 0 0
ENSRNOG00000002535 0 0 0 0 0 2 0 0 0 0 0 0 0 0 0 0 0 0
ENSRNOG00000002536 90 87 85 0 163 86 112 59 128 247 121 30 80 30 106 64 109 92
ENSRNOG00000002537 1 0 0 0 0 0 0 0 0 0 0 0 0 0 1 1 0 0
ENSRNOG00000002538 198 107 159 89 204 136 117 43 161 151 81 39 52 31 107 106 131 110
ENSRNOG00000002539 0 0 0 0 0 0 0 0 0 0 0 0 0 0 0 0 0 0
ENSRNOG00000002540 5 8 5 2 2 9 15 10 17 14 3 4 8 3 8 10 8 7
ENSRNOG00000002541 201 81 118 101 211 129 140 79 156 162 81 54 87 42 216 170 290 276
ENSRNOG00000002542 117 92 101 59 169 65 84 48 102 148 76 21 58 23 65 47 58 63
ENSRNOG00000002544 111 96 89 49 138 78 113 44 146 170 79 31 62 25 87 74 121 103
ENSRNOG00000002545 304 181 291 151 490 208 241 142 198 440 157 54 144 38 293 237 295 261
ENSRNOG00000002546 122 144 178 75 226 104 84 88 133 260 88 32 49 38 167 124 186 146
ENSRNOG00000002548 1 1 0 0 0 0 0 0 0 2 0 0 0 0 0 0 0 0
ENSRNOG00000002549 0 0 0 0 0 0 0 0 0 0 0 0 0 0 0 0 0 0
ENSRNOG00000002553 1982 2341 2552 1323 3613 1764 1691 1125 2510 4423 1638 647 1201 407 1758 1333 2012 1731
ENSRNOG00000002555 0 0 0 0 0 0 0 0 0 1 1 0 0 0 0 0 0 1
ENSRNOG00000002556 20 20 13 0 24 13 9 4 18 24 2 4 2 0 27 19 18 25
ENSRNOG00000002563 117 142 143 0 303 113 95 54 163 300 135 32 93 31 117 88 130 113
ENSRNOG00000002564 0 0 0 0 0 0 0 0 0 0 0 0 0 0 0 0 0 0
ENSRNOG00000002565 98 25 46 0 68 46 48 16 38 61 16 31 27 12 88 89 136 111
ENSRNOG00000002566 0 0 0 0 0 0 0 0 0 0 0 0 0 0 0 0 0 0
ENSRNOG00000002568 4 1 0 0 4 2 0 4 0 2 1 1 0 0 3 2 1 2
ENSRNOG00000002569 124 224 206 95 265 124 160 157 308 576 228 84 142 68 227 156 250 231
ENSRNOG00000002571 0 0 0 0 1 0 0 0 0 0 0 0 0 0 0 0 0 0
ENSRNOG00000002572 321 353 351 172 608 280 262 202 602 744 377 143 203 126 351 253 412 370
ENSRNOG00000002574 220 266 234 108 292 106 85 154 251 354 126 56 84 41 328 206 305 264
ENSRNOG00000002575 102 201 168 72 193 94 117 139 216 283 155 61 98 36 113 78 99 115
ENSRNOG00000002578 0 0 0 0 0 0 0 0 0 0 0 0 0 0 0 0 0 0
ENSRNOG00000002579 15 5 4 7 9 6 19 11 36 13 18 7 6 3 7 3 9 1
ENSRNOG00000002580 87 83 100 59 194 84 121 56 124 200 66 22 68 22 74 46 112 61
ENSRNOG00000002582 0 0 0 1 2 0 0 0 0 0 1 0 0 0 0 0 1 0
ENSRNOG00000002583 0 0 0 0 0 0 0 0 0 0 0 0 0 0 0 0 0 0
ENSRNOG00000002585 155 97 127 0 185 115 134 32 130 190 105 55 75 32 150 105 182 160
ENSRNOG00000002592 0 2 2 0 2 0 0 0 5 0 0 0 0 0 1 1 1 5
ENSRNOG00000002593 184 56 75 55 208 49 100 32 111 84 78 31 64 30 151 52 150 119
ENSRNOG00000002595 0 0 0 0 0 0 0 0 0 0 0 0 0 0 0 0 0 0
ENSRNOG00000002597 606 714 749 0 1224 507 565 214 969 1691 263 202 234 156 1512 670 1278 1125
ENSRNOG00000002598 298 271 326 137 517 190 338 275 486 290 338 119 226 77 168 138 172 156
ENSRNOG00000002599 12 15 14 3 16 17 25 7 22 25 11 0 8 0 21 9 33 27
ENSRNOG00000002602 0 0 0 0 0 0 0 0 0 0 0 0 0 0 0 0 0 0
ENSRNOG00000002607 4 6 3 1 11 3 2 3 6 11 0 4 5 1 7 5 7 5
ENSRNOG00000002609 545 218 350 198 448 326 234 131 332 379 240 105 135 54 405 297 473 512
ENSRNOG00000002610 931 1363 1462 627 2044 872 801 585 1348 2049 1024 278 544 201 1867 1332 1864 1695
ENSRNOG00000002612 82 70 69 46 98 48 61 40 106 130 49 20 38 6 82 35 81 87
ENSRNOG00000002615 580 599 523 284 777 299 383 312 528 764 380 112 221 90 306 204 310 280
ENSRNOG00000002616 0 0 4 0 0 0 0 0 0 0 0 0 0 0 7 3 0 3
ENSRNOG00000002618 1009 574 830 425 1180 651 604 364 835 1841 508 233 442 184 794 606 696 1006
ENSRNOG00000002624 1 0 1 0 4 1 1 3 5 7 0 1 0 1 2 4 4 3
ENSRNOG00000002625 96 32 54 28 100 39 56 22 43 75 36 19 22 10 58 41 83 107
ENSRNOG00000002626 0 0 0 0 0 0 0 0 0 0 0 0 0 0 0 0 0 0
ENSRNOG00000002627 209 182 167 80 240 110 78 75 148 247 86 37 77 17 125 85 161 153
ENSRNOG00000002628 0 0 0 0 0 0 0 0 0 0 0 0 0 0 0 0 0 0
ENSRNOG00000002630 142 138 159 80 232 97 109 77 159 273 112 25 76 28 141 109 169 143
ENSRNOG00000002632 1215 1742 1444 0 2259 1143 1500 986 2084 4665 1753 535 1004 427 1704 1133 1836 1658
ENSRNOG00000002635 335 480 405 208 626 222 344 251 503 693 322 126 245 64 335 217 271 215
ENSRNOG00000002636 2227 2293 2466 1164 3559 1482 1821 1170 2158 4118 1710 527 933 302 2155 1611 2821 2376
ENSRNOG00000002640 0 1 2 0 1 0 0 2 0 4 1 0 1 0 1 1 1 1
ENSRNOG00000002641 0 0 0 0 0 0 0 0 0 0 0 0 0 0 0 0 0 0
ENSRNOG00000002642 1121 998 1112 0 1795 776 672 502 1209 2403 960 288 448 224 848 560 948 844
ENSRNOG00000002643 734 793 877 428 1324 527 730 592 1069 1801 716 235 349 144 1201 1102 1487 1382
ENSRNOG00000002644 51 20 25 27 47 9 19 27 54 64 19 9 26 6 38 27 52 48
ENSRNOG00000002645 172 96 118 72 179 79 95 91 119 168 88 26 67 16 77 45 103 84
ENSRNOG00000002652 7 20 9 3 6 4 2 0 15 17 6 2 4 2 10 4 8 5
ENSRNOG00000002653 0 0 0 0 1 0 0 0 0 1 0 0 0 1 0 0 0 0
ENSRNOG00000002657 6 2 4 2 11 2 8 7 23 8 14 3 2 6 7 5 26 27
ENSRNOG00000002659 25 7 14 3 20 5 20 27 15 28 11 5 6 1 19 13 23 29
ENSRNOG00000002660 2 7 2 0 8 4 3 4 2 12 2 3 0 0 8 6 12 11
ENSRNOG00000002662 62 67 81 0 95 39 73 45 174 134 64 23 59 30 48 27 51 56
ENSRNOG00000002664 31 19 27 22 70 24 25 30 29 60 44 7 38 14 37 27 50 42
ENSRNOG00000002667 26 21 23 23 40 18 40 35 12 29 29 8 14 10 14 21 20 45
ENSRNOG00000002669 3010 2165 2481 1384 3817 1727 1837 1141 2412 4758 1780 592 1161 377 2991 2478 3069 2769
ENSRNOG00000002671 1112 1577 1380 683 1832 768 816 721 1478 4217 1479 294 523 363 1410 987 1511 1471
ENSRNOG00000002680 185 71 108 82 150 101 144 102 163 177 91 58 82 28 147 112 185 167
ENSRNOG00000002682 69 83 77 33 114 35 38 42 71 161 35 19 36 6 50 35 35 43
ENSRNOG00000002691 0 0 0 0 0 0 0 0 0 0 0 0 0 0 0 0 0 0
ENSRNOG00000002693 211 298 201 123 336 162 265 258 397 1082 336 139 161 101 314 209 342 319
ENSRNOG00000002695 153 151 171 80 262 116 99 94 206 343 130 63 86 39 130 85 117 91
ENSRNOG00000002697 366 378 433 186 503 244 233 212 312 599 219 83 201 53 347 233 298 296
ENSRNOG00000002701 2395 2923 2672 1197 4581 2012 1829 1017 2555 4727 1743 724 1216 307 3489 1823 2839 2800
ENSRNOG00000002705 343 306 329 254 626 252 312 171 433 628 287 88 156 70 498 357 612 566
ENSRNOG00000002708 103 57 77 0 115 86 60 27 60 116 71 32 42 14 107 68 95 86
ENSRNOG00000002710 68 31 57 35 53 20 29 16 41 47 20 11 18 9 28 36 24 58
ENSRNOG00000002711 8 0 2 0 2 3 1 0 0 7 16 0 3 8 5 2 7 2
ENSRNOG00000002713 152 101 137 88 234 118 122 73 138 134 103 56 65 20 85 52 64 58
ENSRNOG00000002714 92 102 91 41 140 54 93 104 167 136 133 49 60 36 58 38 76 41
ENSRNOG00000002718 0 0 0 0 0 1 0 0 0 1 0 0 0 0 0 0 0 0
ENSRNOG00000002721 520 698 812 297 1004 464 695 564 1136 1510 785 288 533 198 604 377 576 533
ENSRNOG00000002722 80 57 77 35 99 48 61 53 133 141 27 19 53 15 77 52 66 76
ENSRNOG00000002723 0 0 0 0 0 0 0 0 3 0 0 0 0 0 0 0 0 0
ENSRNOG00000002724 93 71 71 50 167 54 56 74 104 175 84 21 32 13 99 58 89 109
ENSRNOG00000002728 8 6 13 9 13 9 8 8 12 14 1 5 1 2 10 7 7 7
ENSRNOG00000002730 34 22 40 22 35 24 45 13 33 59 37 12 29 12 52 29 55 48
ENSRNOG00000002734 0 0 0 0 0 0 0 0 0 0 0 0 0 0 0 0 0 0
ENSRNOG00000002735 256 177 170 134 285 178 177 114 287 364 175 76 117 67 263 172 316 332
ENSRNOG00000002736 33 16 17 16 19 18 25 8 18 42 18 4 14 8 49 22 75 54
ENSRNOG00000002746 108 47 99 86 136 84 92 100 115 266 110 64 101 36 167 113 175 197
ENSRNOG00000002748 86 76 75 44 110 48 70 52 78 144 34 15 41 11 84 62 83 81
ENSRNOG00000002749 540 306 354 223 568 225 420 218 384 483 310 145 242 87 570 367 550 542
ENSRNOG00000002750 118 19 55 50 61 53 99 22 50 46 23 20 15 9 99 87 106 149
ENSRNOG00000002751 117 39 36 0 78 54 58 32 38 63 20 27 56 12 90 64 106 119
ENSRNOG00000002753 179 196 171 72 297 91 140 49 83 210 185 32 82 23 122 143 81 83
ENSRNOG00000002754 0 0 0 0 0 0 0 0 0 0 10 0 0 0 0 0 0 0
ENSRNOG00000002755 844 495 521 440 1080 516 540 296 635 1050 446 180 243 128 733 556 929 742
ENSRNOG00000002757 51 39 40 14 76 37 69 25 51 66 39 13 36 8 42 31 48 60
ENSRNOG00000002759 233 263 218 142 389 173 310 190 245 598 276 67 173 54 307 223 360 302
ENSRNOG00000002763 416 166 285 171 362 173 257 115 265 401 147 94 140 31 401 335 394 416
ENSRNOG00000002764 73 39 50 32 68 33 32 26 42 128 32 23 35 7 73 49 62 52
ENSRNOG00000002767 178 114 171 0 243 125 145 84 181 181 113 51 79 26 125 105 160 136
ENSRNOG00000002768 0 0 0 0 0 0 0 0 0 0 0 0 0 0 0 0 0 0
ENSRNOG00000002771 0 0 0 0 0 0 0 0 0 0 0 0 0 0 0 0 0 0
ENSRNOG00000002773 1 1 6 0 6 5 2 5 11 13 0 1 6 3 0 2 1 5
ENSRNOG00000002775 4 5 12 9 15 9 9 23 51 13 22 9 5 6 14 16 18 32
ENSRNOG00000002776 8 2 2 2 4 4 1 7 3 7 0 1 10 4 6 4 9 22
ENSRNOG00000002778 60 53 70 28 76 30 63 45 100 103 37 18 19 11 74 59 90 80
ENSRNOG00000002781 221 146 157 107 366 131 164 143 166 364 175 66 127 24 151 97 184 141
ENSRNOG00000002782 0 0 0 0 0 0 0 0 0 0 0 0 0 0 0 0 0 0
ENSRNOG00000002783 19065 21986 21848 10446 30858 13765 17697 11838 25037 28652 21014 5793 11218 5271 17791 12815 16320 16920
ENSRNOG00000002784 0 0 0 0 0 0 0 0 0 0 0 0 0 0 0 0 0 0
ENSRNOG00000002789 8 7 9 0 14 1 6 10 40 6 1 9 4 4 0 1 1 0
ENSRNOG00000002790 127 44 70 0 65 39 57 15 67 120 28 13 30 17 134 99 190 175
ENSRNOG00000002791 0 0 0 0 0 1 0 0 1 8 0 0 0 0 2 3 4 4
ENSRNOG00000002792 0 0 0 0 0 0 0 0 0 0 0 0 0 0 0 0 0 0
ENSRNOG00000002793 0 0 0 0 0 1 0 0 0 0 0 0 0 0 0 0 0 0
ENSRNOG00000002794 48 55 44 10 90 32 41 20 93 115 26 27 42 16 62 37 51 58
ENSRNOG00000002795 175 128 179 85 187 106 131 102 148 180 111 50 104 29 143 106 163 159
ENSRNOG00000002797 0 0 0 0 0 0 0 0 0 0 0 0 0 0 0 0 0 0
ENSRNOG00000002800 0 0 0 0 0 0 0 0 0 0 0 0 0 0 1 0 0 0
ENSRNOG00000002802 28 6 22 28 29 20 19 35 180 14 30 2 14 27 17 7 18 35
ENSRNOG00000002807 307 210 269 131 395 202 250 123 424 348 240 93 154 52 296 244 441 338
ENSRNOG00000002810 2 11 9 4 9 7 12 10 9 11 4 1 1 1 7 4 9 3
ENSRNOG00000002811 0 0 0 0 0 0 0 0 0 0 0 0 0 0 0 0 0 1
ENSRNOG00000002812 0 2 2 0 2 1 0 0 0 3 0 0 0 0 1 1 3 0
ENSRNOG00000002813 155 134 141 85 214 96 110 93 230 253 141 45 93 15 153 95 195 145
ENSRNOG00000002814 0 0 2 0 0 0 2 0 4 3 5 0 0 0 0 1 2 1
ENSRNOG00000002818 562 489 537 234 662 323 394 216 480 723 351 125 194 72 361 249 457 361
ENSRNOG00000002820 1 0 0 0 2 1 0 4 6 6 0 2 5 2 5 2 7 5
ENSRNOG00000002821 262 200 229 110 290 142 232 109 312 223 195 77 159 64 208 212 228 223
ENSRNOG00000002823 566 392 462 344 872 324 464 270 677 546 406 148 264 92 861 626 875 906
ENSRNOG00000002824 1 0 0 0 2 5 1 0 0 0 0 0 0 1 1 0 3 2
ENSRNOG00000002826 548 382 294 226 754 263 187 119 272 415 362 110 161 90 154 134 195 233
ENSRNOG00000002827 2 6 4 3 7 1 0 11 7 13 4 2 1 1 3 6 4 7
ENSRNOG00000002828 907 546 669 379 1007 493 828 457 930 695 818 334 511 174 548 442 332 323
ENSRNOG00000002829 0 2 4 3 9 0 0 3 5 7 1 2 1 0 4 4 1 1
ENSRNOG00000002831 0 0 0 0 0 1 0 0 0 0 1 0 0 0 0 0 0 0
ENSRNOG00000002832 1373 852 1161 0 1670 829 784 444 790 1103 626 251 406 114 1050 989 1175 1087
ENSRNOG00000002833 137 93 80 41 94 62 110 62 108 108 70 39 53 27 131 102 148 168
ENSRNOG00000002834 48 23 24 15 51 24 39 8 28 33 30 6 10 17 60 56 63 73
ENSRNOG00000002835 207 136 150 101 275 123 154 83 329 858 108 88 112 56 308 219 278 263
ENSRNOG00000002838 94 78 100 0 121 63 134 89 201 142 113 30 66 20 74 64 88 65
ENSRNOG00000002839 706 555 739 364 1029 441 416 163 540 1100 342 134 280 99 1083 652 1033 1349
ENSRNOG00000002840 12070 13659 12731 0 19884 9269 9755 6625 13745 25384 9515 3273 5681 2139 12493 8477 14794 13175
ENSRNOG00000002841 152 79 104 87 153 66 140 88 182 160 90 54 78 39 113 101 165 174
ENSRNOG00000002843 0 0 2 0 0 0 0 0 0 0 4 0 0 0 0 0 0 0
ENSRNOG00000002844 7 1 3 0 12 3 3 0 0 3 2 1 1 1 7 8 3 9
ENSRNOG00000002845 0 0 0 0 0 0 0 0 0 0 0 0 0 0 0 0 0 0
ENSRNOG00000002848 357 286 372 0 511 294 221 188 453 695 231 100 148 58 593 449 686 643
ENSRNOG00000002851 125 203 149 80 232 80 179 157 304 263 304 58 122 42 218 158 230 189
ENSRNOG00000002852 129 124 135 75 209 82 132 94 171 145 93 37 53 26 80 32 65 54
ENSRNOG00000002855 321 191 236 155 379 186 172 134 307 405 197 54 140 66 365 244 316 349
ENSRNOG00000002858 0 0 0 0 0 0 0 0 0 0 0 0 0 0 0 0 0 0
ENSRNOG00000002860 16 25 20 9 38 18 26 18 51 58 34 7 18 5 26 14 31 20
ENSRNOG00000002862 7 1 4 0 8 3 11 0 11 2 1 7 0 1 9 9 16 15
ENSRNOG00000002863 0 0 0 0 0 0 0 0 0 0 0 0 0 0 0 0 0 0
ENSRNOG00000002864 602 423 555 261 641 347 346 320 563 615 268 130 215 61 287 231 295 262
ENSRNOG00000002866 143 150 152 65 283 121 102 80 168 206 93 41 68 26 207 169 177 217
ENSRNOG00000002871 219 143 129 72 237 93 122 61 169 751 108 41 73 49 179 124 165 155
ENSRNOG00000002873 0 0 0 0 0 0 0 0 0 0 0 0 0 0 0 0 0 0
ENSRNOG00000002874 69 40 29 0 60 32 32 20 54 275 62 20 42 18 69 44 58 65
ENSRNOG00000002875 29 17 26 15 42 30 32 14 43 50 17 9 22 9 40 31 47 57
ENSRNOG00000002876 41 39 40 15 34 15 34 23 27 32 26 11 10 3 58 49 74 42
ENSRNOG00000002878 7496 9137 8638 4120 13537 6141 6697 4384 9722 12630 8868 2389 4703 1663 8141 6415 6563 8228
ENSRNOG00000002879 184 278 245 149 374 172 215 112 273 455 176 80 100 38 400 301 326 359
ENSRNOG00000002881 4 1 2 7 2 0 2 0 11 1 1 2 0 0 5 3 2 4
ENSRNOG00000002882 244 60 119 78 198 110 137 86 114 142 82 54 83 33 168 132 170 177
ENSRNOG00000002883 89 78 95 38 98 55 55 59 90 127 45 24 32 6 97 51 106 116
ENSRNOG00000002884 43 34 46 27 62 36 30 24 64 71 51 10 23 13 55 36 58 67
ENSRNOG00000002886 77 27 63 37 89 48 74 46 126 93 97 30 42 28 64 42 44 85
ENSRNOG00000002889 209 276 222 82 350 151 112 45 220 310 162 53 79 35 190 119 182 191
ENSRNOG00000002890 0 0 0 0 0 0 0 0 0 0 0 0 0 0 0 0 0 0
ENSRNOG00000002894 135 71 92 46 193 75 133 47 162 209 110 52 48 29 94 102 114 97
ENSRNOG00000002895 133 133 147 61 124 82 84 45 82 243 105 14 57 10 102 57 95 96
ENSRNOG00000002896 2164 2474 2373 1191 3772 1627 2570 1478 3933 4347 2406 988 1704 689 1670 1165 1821 1674
ENSRNOG00000002898 23 24 30 12 46 23 20 7 43 53 23 9 15 3 82 40 66 55
ENSRNOG00000002899 29 29 30 30 44 31 25 25 23 51 26 8 15 14 61 51 58 61
ENSRNOG00000002903 20 21 17 16 29 18 10 12 47 37 6 17 25 4 9 7 14 12
ENSRNOG00000002904 1 0 2 0 3 1 0 4 3 2 4 0 1 0 2 2 3 1
ENSRNOG00000002905 0 0 0 0 0 1 0 0 0 0 0 0 0 0 0 0 0 1
ENSRNOG00000002906 2470 2339 2231 1085 3572 1414 1711 924 1937 3855 1495 643 1115 418 989 605 978 807
ENSRNOG00000002907 342 237 282 131 571 224 247 107 265 449 181 65 134 55 243 134 191 236
ENSRNOG00000002908 306 223 264 105 416 187 191 151 188 395 142 63 124 43 151 100 145 132
ENSRNOG00000002911 890529 1029984 1107715 466064 1495755 633791 958349 677387 1328037 1256066 1225072 288719 585235 256865 681586 524615 664109 693153
ENSRNOG00000002912 52 47 60 27 72 27 51 28 86 78 31 14 17 10 58 37 60 57
ENSRNOG00000002914 263 341 255 136 401 169 189 175 250 390 171 70 134 50 142 98 151 125
ENSRNOG00000002915 201 194 185 81 260 120 111 50 194 254 144 40 66 29 113 86 88 76
ENSRNOG00000002916 0 0 0 0 0 0 0 0 0 0 0 0 0 0 0 0 0 0
ENSRNOG00000002917 1 0 1 0 0 0 0 0 0 1 0 0 0 0 0 0 0 0
ENSRNOG00000002918 0 0 0 0 0 0 0 0 0 0 0 0 0 0 0 0 0 0
ENSRNOG00000002919 29 13 14 9 23 13 10 28 26 46 10 2 22 3 43 19 34 64
ENSRNOG00000002921 0 0 0 0 0 0 0 0 0 1 0 0 0 0 0 0 0 0
ENSRNOG00000002922 7 8 8 3 13 17 1 8 13 16 8 9 9 0 17 4 16 13
ENSRNOG00000002923 0 0 0 0 0 0 0 0 0 0 0 0 0 0 0 0 0 0
ENSRNOG00000002925 1 5 2 0 0 1 1 0 10 3 1 0 2 0 0 0 4 0
ENSRNOG00000002926 188 175 161 114 314 169 246 159 224 467 178 52 133 39 166 108 163 140
ENSRNOG00000002928 377 414 413 167 553 273 308 213 429 772 293 96 203 70 308 204 285 262
ENSRNOG00000002930 178 116 125 122 190 117 107 77 103 255 51 25 80 26 14 9 25 15
ENSRNOG00000002932 17 9 13 7 17 10 16 7 19 23 11 5 7 5 8 10 17 16
ENSRNOG00000002934 639 355 437 260 926 232 346 179 391 933 344 137 205 85 679 219 507 360
ENSRNOG00000002935 287 193 236 141 355 160 256 171 367 404 242 99 155 59 199 151 242 221
ENSRNOG00000002936 276 381 379 155 522 187 242 247 405 672 318 91 184 75 211 154 204 149
ENSRNOG00000002937 85 127 80 32 202 62 109 72 221 186 115 39 55 39 53 28 39 34
ENSRNOG00000002940 608 378 465 278 796 359 564 338 598 929 387 175 325 117 359 243 390 339
ENSRNOG00000002941 74 12 26 25 47 30 13 6 23 37 37 10 2 9 79 76 149 131
ENSRNOG00000002943 179 286 268 136 346 116 184 146 307 479 235 75 116 53 161 97 152 142
ENSRNOG00000002944 67 87 102 30 98 57 62 41 103 195 74 38 68 21 104 82 99 91
ENSRNOG00000002946 24 26 33 26 39 25 18 3 37 33 20 7 6 9 70 59 71 48
ENSRNOG00000002947 905 1044 745 403 1410 611 787 726 2023 2556 1239 301 629 292 1139 602 1272 1291
ENSRNOG00000002948 9 6 9 5 24 12 4 14 27 23 31 2 14 6 11 12 13 20
ENSRNOG00000002949 158 123 150 78 226 73 79 60 105 232 79 27 63 19 100 62 103 74
ENSRNOG00000002950 16 15 13 8 16 9 25 11 15 23 6 7 9 2 8 3 11 15
ENSRNOG00000002951 0 0 0 0 0 0 0 2 0 0 0 0 0 0 0 0 1 1
ENSRNOG00000002953 1 0 2 0 3 1 0 9 0 1 0 1 0 0 0 1 0 3
ENSRNOG00000002956 486 227 404 226 536 297 427 164 446 621 251 95 174 58 180 183 213 195
ENSRNOG00000002959 13 6 11 0 13 5 10 15 18 18 6 1 5 6 5 15 20 17
ENSRNOG00000002960 0 0 0 0 0 0 0 0 0 0 0 0 0 0 0 0 0 0
ENSRNOG00000002963 0 0 0 0 0 0 0 0 0 0 0 0 0 0 0 0 0 0
ENSRNOG00000002964 1 0 0 1 2 0 0 0 13 2 0 0 0 1 1 3 9 4
ENSRNOG00000002968 0 0 0 0 0 0 0 0 0 0 0 0 0 0 0 0 0 0
ENSRNOG00000002969 56 17 28 14 44 27 43 19 34 74 31 20 30 5 24 32 50 52
ENSRNOG00000002970 16 29 13 8 30 13 23 3 26 63 22 2 7 6 11 7 15 10
ENSRNOG00000002972 3 0 0 0 0 0 0 0 0 1 0 0 0 0 0 0 1 0
ENSRNOG00000002974 0 0 0 0 0 0 0 0 0 0 0 0 0 1 0 0 0 0
ENSRNOG00000002975 0 0 0 0 0 0 0 0 0 0 0 0 0 0 0 0 0 0
ENSRNOG00000002976 0 0 0 0 1 0 0 0 0 0 0 0 0 0 0 0 0 0
ENSRNOG00000002977 205 169 218 119 277 157 160 155 226 311 159 81 113 56 119 87 150 145
ENSRNOG00000002978 0 0 0 0 1 0 0 0 4 1 0 0 0 0 0 1 0 0
ENSRNOG00000002979 4 5 1 0 4 1 4 0 0 5 0 0 0 0 7 0 0 1
ENSRNOG00000002980 433 370 431 202 602 230 305 164 380 479 253 92 205 60 705 451 762 632
ENSRNOG00000002983 203 74 112 72 167 71 164 106 213 221 114 31 86 21 150 152 156 145
ENSRNOG00000002984 0 0 0 0 0 0 0 0 0 0 0 0 0 0 0 0 0 0
ENSRNOG00000002986 0 0 0 0 2 0 0 0 0 1 0 2 0 0 1 0 0 0
ENSRNOG00000002989 462 561 549 262 723 324 357 279 576 1154 473 133 233 115 475 342 529 517
ENSRNOG00000002991 135 53 91 53 103 89 103 35 97 105 71 33 51 26 581 399 611 541
ENSRNOG00000002997 366 352 395 172 413 157 294 224 350 653 345 92 196 85 257 229 363 280
ENSRNOG00000002999 272 299 240 115 396 172 239 204 437 625 296 123 203 76 236 181 276 270
ENSRNOG00000003003 15 10 4 11 17 14 13 0 16 13 8 0 2 0 10 7 16 15
ENSRNOG00000003005 0 0 0 0 0 0 0 0 0 0 0 0 0 0 0 0 0 0
ENSRNOG00000003008 0 0 0 0 0 0 0 0 0 0 0 0 0 0 0 0 0 0
ENSRNOG00000003009 0 0 0 0 0 0 0 0 0 0 0 0 0 0 0 0 0 0
ENSRNOG00000003011 407 571 564 176 630 269 344 342 890 655 536 189 354 118 225 185 276 246
ENSRNOG00000003013 14 11 19 0 24 11 26 6 12 26 7 12 15 5 21 11 19 19
ENSRNOG00000003014 105 92 99 66 152 66 59 39 119 174 47 27 49 18 102 63 115 108
ENSRNOG00000003018 34 14 10 12 23 17 34 14 60 30 33 18 17 6 16 10 14 18
ENSRNOG00000003019 446 243 301 186 554 235 226 91 291 637 187 75 142 24 431 329 401 425
ENSRNOG00000003020 1291 1687 1252 0 2398 615 838 723 674 2199 526 253 400 106 1332 1068 674 957
ENSRNOG00000003025 0 0 0 0 0 0 0 0 0 0 0 0 0 0 0 0 1 0
ENSRNOG00000003026 371 462 380 194 598 261 354 215 508 719 360 104 183 44 319 234 326 244
ENSRNOG00000003027 0 0 0 0 0 0 0 0 0 0 0 0 0 0 0 0 0 0
ENSRNOG00000003028 8 4 7 7 7 5 8 13 1 16 7 0 1 0 24 12 27 22
ENSRNOG00000003029 11930 14082 14482 6515 17077 8081 10752 9580 17079 23797 10415 3998 7286 3430 10843 8253 10075 10700
ENSRNOG00000003030 0 0 0 0 0 0 0 0 0 0 0 0 0 0 0 1 0 0
ENSRNOG00000003031 18 14 16 10 34 13 17 5 10 20 8 6 22 5 30 19 25 23
ENSRNOG00000003033 8 5 18 3 24 10 10 4 9 29 9 1 6 2 10 2 10 7
ENSRNOG00000003035 0 0 0 0 0 0 0 0 0 0 0 0 0 0 0 0 0 0
ENSRNOG00000003038 602 347 417 293 664 355 315 130 283 722 210 95 144 58 963 723 909 905
ENSRNOG00000003039 0 0 0 0 0 0 0 0 0 0 0 0 0 0 0 0 0 0
ENSRNOG00000003041 58 47 58 23 113 31 50 40 58 103 58 18 24 8 52 32 54 60
ENSRNOG00000003042 206 167 180 74 223 93 103 74 100 309 108 29 61 26 109 97 141 89
ENSRNOG00000003048 80 82 85 42 120 77 42 32 85 124 61 20 25 15 85 60 105 90
ENSRNOG00000003049 170 205 178 0 263 146 22 24 41 47 39 10 26 4 2138 1458 2282 1849
ENSRNOG00000003050 588 417 470 223 657 309 381 259 596 729 290 121 224 83 316 264 440 410
ENSRNOG00000003052 136 132 132 59 191 86 66 46 102 216 62 27 47 35 86 59 67 72
ENSRNOG00000003054 2 0 0 0 2 2 0 0 1 1 0 0 1 0 0 1 0 5
ENSRNOG00000003059 10 6 0 9 6 10 5 11 17 13 18 1 11 5 4 4 9 3
ENSRNOG00000003062 23 20 24 0 41 11 43 28 48 19 23 8 29 12 6 9 8 8
ENSRNOG00000003063 60 43 40 0 53 32 53 20 65 81 37 14 14 4 34 31 38 31
ENSRNOG00000003064 3 0 3 1 1 3 0 0 3 3 0 0 0 0 2 2 7 4
ENSRNOG00000003065 939 708 786 523 1234 575 737 507 950 1348 578 253 424 172 928 581 933 894
ENSRNOG00000003066 1 0 1 0 0 0 0 0 0 5 0 1 0 0 0 0 0 2
ENSRNOG00000003067 0 4 2 0 4 0 0 0 0 0 0 0 2 0 2 1 5 1
ENSRNOG00000003068 29 18 31 16 46 13 16 31 40 57 37 9 25 2 173 119 201 200
ENSRNOG00000003069 51 18 38 24 80 23 106 48 112 71 73 26 71 21 48 33 84 89
ENSRNOG00000003070 22 30 26 14 54 23 11 14 20 61 15 1 12 1 25 24 13 21
ENSRNOG00000003071 58 54 53 41 115 56 48 31 127 143 61 24 39 16 84 60 93 95
ENSRNOG00000003073 0 0 1 0 0 0 0 4 0 1 6 0 0 0 0 0 1 0
ENSRNOG00000003075 89 88 95 44 172 56 81 69 113 129 72 23 51 22 106 60 90 81
ENSRNOG00000003076 88 78 80 0 147 79 66 56 109 190 94 21 59 26 93 63 101 109
ENSRNOG00000003078 303 167 267 141 332 162 214 133 307 288 147 73 102 44 252 210 238 214
ENSRNOG00000003080 0 0 0 0 0 0 0 0 0 0 0 0 0 0 0 0 0 0
ENSRNOG00000003081 23 23 27 0 43 17 31 23 35 27 19 9 14 2 2247 1634 2426 1920
ENSRNOG00000003084 510 429 433 248 693 355 367 234 425 746 435 119 206 81 364 294 497 482
ENSRNOG00000003085 0 0 0 0 0 0 0 0 0 0 0 0 0 0 0 0 0 0
ENSRNOG00000003086 132 215 192 76 238 104 135 137 218 233 143 56 98 26 81 54 114 84
ENSRNOG00000003088 32 5 16 13 41 21 28 30 36 52 18 13 32 2 23 26 62 62
ENSRNOG00000003094 4 3 4 2 3 2 4 0 16 6 1 0 5 3 8 4 6 9
ENSRNOG00000003095 0 0 0 0 0 2 0 0 0 0 0 0 0 0 0 0 0 0
ENSRNOG00000003098 3 3 4 1 1 2 4 0 7 8 0 1 2 0 4 2 5 7
ENSRNOG00000003099 312 162 230 0 289 172 210 99 189 319 158 50 106 51 221 146 216 185
ENSRNOG00000003100 39 49 46 15 49 24 27 11 63 44 21 5 17 4 48 27 50 40
ENSRNOG00000003104 3 4 1 0 5 1 4 4 1 9 11 0 1 2 2 4 6 11
ENSRNOG00000003105 0 0 0 1 0 0 0 0 0 0 0 0 0 0 0 0 1 2
ENSRNOG00000003108 556 626 631 247 756 267 350 265 511 1015 457 130 220 93 534 427 489 459
ENSRNOG00000003109 0 0 0 0 0 0 0 0 0 0 0 0 0 0 0 0 0 0
ENSRNOG00000003110 0 0 0 0 0 0 0 0 0 0 0 0 0 0 0 0 0 0
ENSRNOG00000003114 5 4 7 3 6 6 3 7 19 8 0 8 1 1 3 3 7 7
ENSRNOG00000003115 0 0 0 0 0 0 0 0 0 0 0 0 0 0 0 0 0 0
ENSRNOG00000003116 204 252 209 114 445 146 162 99 321 403 224 69 143 62 137 82 156 112
ENSRNOG00000003117 367 438 378 211 687 297 388 343 553 901 352 158 284 120 389 258 407 407
ENSRNOG00000003119 70918 81736 86681 41386 131602 52683 62111 36186 76608 116044 69390 20623 36964 16755 74767 57987 78086 80591
ENSRNOG00000003120 424 272 495 269 637 235 502 293 546 1093 472 191 344 120 348 321 430 328
ENSRNOG00000003121 148 158 193 92 229 96 96 79 175 260 80 30 108 23 146 137 119 135
ENSRNOG00000003122 37 36 22 0 52 23 21 18 28 60 15 5 11 6 59 42 66 68
ENSRNOG00000003123 375 267 259 155 525 269 187 178 313 582 210 69 149 37 340 208 384 348
ENSRNOG00000003125 562 756 635 271 900 364 736 550 1012 1018 696 331 458 125 303 241 271 290
ENSRNOG00000003127 192 274 268 0 351 121 83 76 187 310 138 47 64 41 204 160 224 182
ENSRNOG00000003129 199 115 189 84 210 123 138 59 155 243 137 42 75 20 157 149 181 171
ENSRNOG00000003131 130 98 116 69 139 65 67 59 132 153 70 37 51 11 78 72 87 83
ENSRNOG00000003132 0 0 0 0 0 0 0 0 0 3 4 0 0 0 0 0 0 0
ENSRNOG00000003134 89 12 46 39 79 38 58 33 53 37 45 23 25 14 94 104 164 153
ENSRNOG00000003135 0 0 0 0 0 1 0 0 0 1 6 0 0 0 0 0 0 1
ENSRNOG00000003136 6 5 3 0 30 11 5 4 0 11 1 4 19 2 5 7 3 12
ENSRNOG00000003137 0 0 0 0 0 0 0 0 0 0 0 0 0 0 0 0 0 0
ENSRNOG00000003139 429 384 472 0 625 322 387 258 591 691 313 145 271 99 347 256 398 367
ENSRNOG00000003143 0 0 0 0 0 0 0 0 0 0 0 0 0 0 0 0 0 0
ENSRNOG00000003144 1753 1697 1938 836 2408 983 904 544 1147 2295 925 291 611 258 1516 1100 1360 1133
ENSRNOG00000003147 3021 3464 3203 1668 5784 1838 1606 1206 2401 6065 1947 433 1103 225 4259 3322 4745 3943
ENSRNOG00000003148 113 51 69 43 104 61 74 71 95 187 72 51 64 32 86 51 104 141
ENSRNOG00000003149 287 340 368 144 412 205 177 167 222 572 220 53 130 46 224 145 260 215
ENSRNOG00000003150 453 619 606 261 779 323 267 223 508 1768 208 132 173 93 708 480 746 704
ENSRNOG00000003151 155 110 105 101 195 87 93 63 160 234 137 29 78 29 248 192 174 232
ENSRNOG00000003158 0 0 0 0 2 0 0 0 0 0 0 0 0 0 0 0 0 0
ENSRNOG00000003160 0 0 0 0 0 0 0 0 0 0 0 0 0 0 0 0 0 0
ENSRNOG00000003163 1098 1565 1425 736 2250 951 1064 775 1444 3262 887 316 615 205 1443 1066 1597 1468
ENSRNOG00000003164 0 0 0 0 0 0 0 0 0 0 0 0 0 0 0 0 0 0
ENSRNOG00000003170 11 7 11 11 26 7 18 3 29 30 28 3 13 11 14 10 33 32
ENSRNOG00000003171 0 2 0 0 0 0 0 0 0 0 0 0 2 0 0 0 0 0
ENSRNOG00000003172 8960 11946 12938 5273 16586 6912 9837 5759 12724 14566 8106 2322 4392 2000 7514 5542 6546 6365
ENSRNOG00000003174 458 276 375 241 654 325 350 241 416 593 345 127 177 90 349 289 293 337
ENSRNOG00000003176 0 0 0 0 0 0 0 0 0 0 0 0 0 0 0 0 0 0
ENSRNOG00000003177 163 136 136 89 270 105 151 92 184 403 117 30 96 29 245 215 258 278
ENSRNOG00000003178 30 28 34 0 58 28 41 15 67 77 25 12 23 11 32 24 55 47
ENSRNOG00000003183 20 4 24 10 29 19 38 22 83 30 67 14 20 9 15 7 13 14
ENSRNOG00000003185 228 173 165 108 251 93 136 108 189 346 185 51 101 21 203 146 246 208
ENSRNOG00000003186 73 81 57 26 107 49 60 37 83 96 59 15 31 18 282 189 278 240
ENSRNOG00000003187 16 9 15 0 21 14 15 9 16 23 19 5 3 1 14 10 28 20
ENSRNOG00000003189 2 1 1 0 1 0 4 0 0 0 2 0 0 0 0 0 0 0
ENSRNOG00000003191 49 44 30 0 31 35 36 24 38 68 25 14 7 8 49 29 52 43
ENSRNOG00000003194 0 0 0 0 0 0 0 0 0 0 0 0 0 0 0 0 0 0
ENSRNOG00000003195 4 6 5 6 11 9 11 7 13 16 5 3 14 1 9 9 4 8
ENSRNOG00000003198 2 8 6 8 9 7 16 8 4 9 11 2 5 11 15 8 8 7
ENSRNOG00000003201 14 21 21 0 34 13 47 57 58 42 34 30 21 20 28 15 19 19
ENSRNOG00000003203 563 396 502 246 599 385 403 312 566 1067 433 203 366 91 770 553 652 596
ENSRNOG00000003205 14 14 17 6 9 8 35 7 15 30 23 11 19 4 24 19 40 37
ENSRNOG00000003206 497 359 363 238 655 278 330 183 437 804 385 134 193 77 587 356 605 588
ENSRNOG00000003207 31 18 13 16 44 13 19 16 36 37 25 13 25 7 23 17 47 37
ENSRNOG00000003208 10 2 1 0 1 4 0 11 6 3 4 1 0 2 0 0 0 3
ENSRNOG00000003209 167 235 208 145 452 175 154 70 193 487 295 61 159 73 59 71 91 136
ENSRNOG00000003210 0 0 0 0 0 0 0 0 0 0 0 0 0 0 0 0 0 0
ENSRNOG00000003211 160 225 254 102 301 144 145 128 275 509 184 61 122 43 197 133 209 175
ENSRNOG00000003213 100 55 43 45 76 48 84 48 118 110 85 30 69 20 73 59 81 85
ENSRNOG00000003214 19 18 19 8 32 15 3 20 32 38 17 4 6 4 10 9 7 10
ENSRNOG00000003215 14 6 8 10 11 4 3 0 11 11 15 1 3 1 18 12 10 12
ENSRNOG00000003217 195 178 239 157 339 128 284 290 330 291 262 93 152 76 144 138 249 191
ENSRNOG00000003218 0 0 0 0 1 0 0 0 0 1 0 0 0 0 0 1 0 0
ENSRNOG00000003219 1 4 2 1 3 1 0 1 0 2 1 2 2 2 1 1 0 4
ENSRNOG00000003220 467 592 640 271 782 414 247 142 388 821 369 94 171 39 594 438 644 654
ENSRNOG00000003221 0 0 0 0 0 0 0 0 0 0 0 0 0 0 0 0 0 0
ENSRNOG00000003223 458 700 749 336 959 428 746 546 980 633 760 223 426 141 315 247 363 283
ENSRNOG00000003224 0 1 1 0 4 2 0 0 0 0 0 0 0 0 210 141 222 200
ENSRNOG00000003226 888 670 837 428 1106 515 833 501 1097 1086 793 268 454 183 757 589 821 783
ENSRNOG00000003227 0 0 0 0 0 0 0 0 0 0 0 0 0 0 0 0 0 0
ENSRNOG00000003228 1532 1024 2017 0 3088 1323 1006 750 1716 2559 1986 451 863 168 1256 592 1328 890
ENSRNOG00000003229 313 283 332 0 537 259 496 429 803 877 494 219 484 152 373 304 525 567
ENSRNOG00000003232 3450 3725 4489 1908 5274 2164 2620 1660 4158 6679 2413 922 1755 411 1642 1383 1911 1451
ENSRNOG00000003233 8633 8874 8398 4026 11146 4761 4740 3377 6642 11710 5123 1492 2752 1293 7864 6135 7095 6938
ENSRNOG00000003234 391 181 276 167 315 179 198 114 215 267 134 61 75 32 202 156 260 249
ENSRNOG00000003235 1390 1503 1632 751 2384 707 856 706 1287 1869 989 315 542 136 1108 899 1049 922
ENSRNOG00000003237 159 119 179 73 246 90 125 87 196 203 135 65 95 30 204 119 228 195
ENSRNOG00000003239 384 341 443 174 494 228 199 166 261 574 223 85 142 44 286 179 281 270
ENSRNOG00000003241 0 0 0 0 0 0 0 0 0 0 0 0 0 0 0 0 0 0
ENSRNOG00000003242 0 3 14 0 13 4 10 1 5 6 3 3 3 4 8 6 8 9
ENSRNOG00000003243 379 288 318 143 385 203 152 120 153 485 208 32 96 24 411 327 390 362
ENSRNOG00000003244 4 3 2 5 15 4 0 1 7 5 1 1 5 2 6 3 2 2
ENSRNOG00000003245 0 0 0 0 0 0 0 0 0 0 0 0 0 0 0 0 0 0
ENSRNOG00000003247 161 141 183 78 261 102 86 78 125 183 78 41 68 28 151 110 140 130
ENSRNOG00000003248 47 26 42 19 84 27 32 29 50 65 58 9 29 6 54 46 59 71
ENSRNOG00000003251 2 0 0 0 0 0 0 0 0 0 6 0 0 0 2 1 2 0
ENSRNOG00000003253 2454 3027 2666 1293 4067 1667 1912 975 2350 7628 2401 643 1247 334 5039 3499 5392 4531
ENSRNOG00000003254 2 6 1 0 3 0 2 0 7 3 0 0 0 0 2 2 1 0
ENSRNOG00000003256 264 141 186 138 358 185 155 103 253 290 197 56 95 54 220 127 231 227
ENSRNOG00000003258 47 15 27 17 61 14 30 7 28 96 31 3 11 8 84 52 91 88
ENSRNOG00000003259 135 117 140 58 177 69 75 57 132 356 122 21 82 41 128 99 197 168
ENSRNOG00000003260 523 714 682 283 792 332 303 171 296 1046 267 90 208 66 368 387 281 322
ENSRNOG00000003261 872 454 585 0 899 494 729 400 833 862 517 236 390 163 804 603 983 920
ENSRNOG00000003262 2 4 3 5 4 0 3 0 0 9 0 0 4 1 3 0 6 4
ENSRNOG00000003263 0 2 0 0 1 0 0 0 0 0 0 0 0 0 0 0 0 0
ENSRNOG00000003264 106 160 142 61 186 86 111 69 134 382 116 35 52 30 155 98 171 118
ENSRNOG00000003266 0 0 3 1 2 0 0 0 0 1 0 0 0 0 0 0 0 1
ENSRNOG00000003267 76 131 101 51 140 65 60 88 146 182 87 20 74 17 60 41 64 62
ENSRNOG00000003268 117 56 142 71 172 77 103 49 128 101 104 37 38 21 114 97 84 98
ENSRNOG00000003269 485 800 901 386 1220 506 480 398 826 1717 607 170 318 95 450 320 430 419
ENSRNOG00000003273 0 0 0 0 0 0 0 0 0 0 0 0 0 0 0 0 0 0
ENSRNOG00000003275 0 0 0 0 0 0 0 0 0 0 0 0 0 0 0 0 0 0
ENSRNOG00000003276 564 490 643 302 802 339 405 332 540 543 375 134 240 71 379 289 422 390
ENSRNOG00000003278 57 67 61 27 58 54 40 22 60 108 39 13 41 19 54 70 54 54
ENSRNOG00000003279 93 96 112 57 204 46 32 23 47 210 39 3 15 16 144 106 128 130
ENSRNOG00000003280 1 2 3 2 1 0 0 2 5 4 0 0 0 2 0 0 0 1
ENSRNOG00000003281 51 20 52 0 65 29 53 52 57 70 3 13 17 9 42 24 58 39
ENSRNOG00000003283 43 35 49 19 73 31 41 40 92 108 80 17 36 22 43 44 73 44
ENSRNOG00000003284 0 0 1 0 0 0 0 0 0 0 0 0 0 0 0 0 0 0
ENSRNOG00000003285 102 43 57 26 56 44 31 9 15 65 7 6 10 3 65 45 78 66
ENSRNOG00000003287 0 0 0 0 0 0 0 0 0 0 0 0 0 0 1 2 0 0
ENSRNOG00000003288 0 0 0 0 0 0 0 0 0 0 0 0 0 0 0 0 0 0
ENSRNOG00000003289 2217 2296 2228 1126 3744 1592 2364 1689 3110 3509 3021 741 1310 559 2327 1837 2784 2505
ENSRNOG00000003291 2631 2848 3206 1386 4636 1812 4560 3376 7865 3313 4198 2037 3319 1221 1820 1355 1721 1621
ENSRNOG00000003294 0 0 0 0 0 0 0 0 0 0 0 0 0 0 0 0 0 0
ENSRNOG00000003296 17 3 14 11 18 12 11 0 25 8 7 2 1 1 17 13 16 23
ENSRNOG00000003298 0 0 1 0 5 1 0 3 0 5 1 0 8 1 2 3 11 5
ENSRNOG00000003300 211 204 197 135 269 156 98 65 157 267 126 31 64 31 233 143 144 144
ENSRNOG00000003302 207 129 212 71 232 149 125 116 159 351 148 45 83 23 319 262 294 296
ENSRNOG00000003304 11 3 0 1 15 4 0 38 0 11 19 1 1 0 42 35 46 52
ENSRNOG00000003305 2 2 2 0 1 0 1 0 8 5 1 2 0 0 5 1 1 1
ENSRNOG00000003307 3136 3391 3263 1644 4897 2130 2158 1143 2581 7765 2306 602 1269 381 4167 3359 4654 3961
ENSRNOG00000003310 431 386 448 217 600 254 290 213 361 517 273 78 221 50 297 240 283 294
ENSRNOG00000003313 0 0 0 0 0 0 0 0 0 0 0 0 0 0 0 0 0 0
ENSRNOG00000003326 93 34 48 41 98 40 44 37 55 75 23 8 10 8 68 47 77 94
ENSRNOG00000003328 1042 1162 1103 464 1701 722 907 749 1196 1864 909 294 556 153 841 620 776 585
ENSRNOG00000003329 30 22 34 13 43 29 31 14 48 50 19 12 19 12 33 31 27 37
ENSRNOG00000003330 826 521 390 413 1387 596 667 826 1507 1229 439 261 406 118 466 311 561 465
ENSRNOG00000003332 53 41 43 22 60 42 31 15 52 73 23 24 30 2 18 21 31 25
ENSRNOG00000003334 225 164 219 0 236 117 93 90 133 319 134 38 65 23 178 116 143 136
ENSRNOG00000003336 17 22 16 17 29 14 18 12 44 26 0 0 6 4 19 11 17 6
ENSRNOG00000003338 40 26 28 9 51 15 27 21 37 74 31 20 19 16 22 18 26 35
ENSRNOG00000003342 0 0 0 0 0 0 0 0 0 0 0 0 0 0 0 0 0 0
ENSRNOG00000003343 3519 2481 3100 1884 4971 2375 2622 1517 3629 5649 1947 982 1535 751 4036 2837 3834 4109
ENSRNOG00000003345 0 0 0 0 0 0 0 0 0 0 0 0 0 0 0 0 0 0
ENSRNOG00000003346 6 3 2 0 3 3 4 4 2 11 0 1 1 4 1 2 1 2
ENSRNOG00000003347 0 0 0 0 0 0 0 0 0 0 0 0 0 0 0 0 0 0
ENSRNOG00000003348 164 142 123 61 277 78 77 82 103 192 110 30 107 30 41 19 26 33
ENSRNOG00000003349 0 0 0 0 0 0 0 0 0 0 0 0 0 0 0 0 0 0
ENSRNOG00000003350 157 87 118 0 200 100 86 43 108 161 80 29 55 17 147 115 177 181
ENSRNOG00000003354 0 0 0 0 0 0 0 0 0 0 0 0 0 0 0 0 0 0
ENSRNOG00000003357 2953 1409 2186 0 3113 1648 3729 2874 3973 5600 4927 1422 2431 935 2225 1984 2201 2207
ENSRNOG00000003359 300 184 242 0 441 192 289 163 255 399 293 103 190 85 290 177 281 286
ENSRNOG00000003365 22 7 21 12 36 17 45 16 27 62 6 8 27 9 24 27 33 26
ENSRNOG00000003367 26 36 42 18 41 25 10 8 15 58 2 7 15 3 73 52 79 70
ENSRNOG00000003370 2112 2109 2438 0 4171 1930 2737 1343 3773 4317 2811 888 1477 559 4288 2791 4501 4105
ENSRNOG00000003374 0 0 0 0 1 1 0 0 0 0 0 0 0 0 0 1 0 0
ENSRNOG00000003377 0 0 0 0 0 0 0 0 0 0 0 0 0 0 0 0 0 0
ENSRNOG00000003384 428 158 274 185 338 199 347 203 418 445 301 122 159 79 250 212 312 239
ENSRNOG00000003385 80 87 91 55 115 74 71 89 123 307 56 36 67 27 104 83 134 134
ENSRNOG00000003386 0 1 0 0 2 0 1 1 0 2 0 0 0 0 0 0 0 0
ENSRNOG00000003388 1 2 0 3 3 2 4 1 5 3 1 1 4 0 6 4 4 8
ENSRNOG00000003392 640 511 618 329 886 442 432 288 657 1073 382 139 260 101 588 413 620 627
ENSRNOG00000003395 4 0 1 0 0 0 0 0 0 4 1 0 2 1 3 2 5 1
ENSRNOG00000003397 123 123 184 71 183 92 94 69 82 233 117 18 48 23 141 115 138 153
ENSRNOG00000003398 98 50 51 39 105 25 31 26 23 113 13 6 22 18 59 41 36 53
ENSRNOG00000003399 351 301 305 172 575 245 265 175 446 731 251 118 174 90 374 265 382 416
ENSRNOG00000003400 81 110 108 56 186 60 90 39 140 209 99 24 37 17 69 52 84 78
ENSRNOG00000003401 4 7 5 5 18 6 12 15 11 0 17 1 4 1 1 2 0 4
ENSRNOG00000003402 81 67 73 22 88 50 76 45 57 134 50 29 34 23 116 87 101 103
ENSRNOG00000003403 226 172 252 157 289 177 121 92 191 421 164 35 65 44 396 251 377 370
ENSRNOG00000003407 4 0 0 0 4 3 3 5 0 3 0 4 3 1 5 1 5 1
ENSRNOG00000003409 0 0 0 0 0 0 0 0 0 0 0 0 0 0 0 0 0 0
ENSRNOG00000003424 440 438 425 231 515 307 390 279 508 634 339 124 227 81 272 198 307 295
ENSRNOG00000003428 325 318 407 160 508 249 247 165 386 495 233 95 188 78 285 220 307 290
ENSRNOG00000003430 3896 2998 3344 0 5465 2441 3494 1879 4529 5259 4300 1246 1942 914 5078 4014 5307 5470
ENSRNOG00000003434 18 8 12 7 25 5 4 5 14 7 5 2 5 3 38 17 42 36
ENSRNOG00000003435 0 0 0 0 0 0 0 0 0 0 0 0 0 0 0 0 0 0
ENSRNOG00000003439 13 12 14 3 20 6 2 3 0 28 5 4 7 2 15 11 8 16
ENSRNOG00000003442 96 94 92 79 124 50 47 45 94 134 43 20 21 12 119 85 106 86
ENSRNOG00000003443 5 15 5 2 2 2 8 9 10 16 0 1 5 1 3 5 4 3
ENSRNOG00000003452 1 0 1 0 0 1 0 0 2 0 1 0 0 0 0 0 0 0
ENSRNOG00000003453 26 33 14 13 51 11 4 1 11 48 26 2 12 4 66 44 34 42
ENSRNOG00000003455 0 0 1 0 4 0 0 0 7 2 0 1 0 4 4 0 1 2
ENSRNOG00000003456 0 0 0 0 0 0 0 0 0 0 0 0 0 0 0 0 0 0
ENSRNOG00000003457 6 10 1 3 3 2 1 0 3 6 0 2 1 0 31 25 41 40
ENSRNOG00000003461 88 77 94 45 146 81 97 68 124 166 117 31 62 37 116 77 128 149
ENSRNOG00000003463 4419 3307 5321 2144 6770 1893 1684 938 3486 3335 2548 637 1395 323 7498 2728 8406 4959
ENSRNOG00000003464 57 49 77 31 96 34 31 34 52 141 83 17 46 12 55 66 83 79
ENSRNOG00000003468 0 0 0 0 0 0 0 0 0 0 0 0 0 0 0 0 0 0
ENSRNOG00000003469 0 0 1 0 4 0 0 0 0 0 0 0 0 0 0 0 0 1
ENSRNOG00000003470 78 38 61 0 71 47 37 13 21 115 29 11 12 9 90 56 94 78
ENSRNOG00000003472 842 104 215 0 382 313 293 133 264 274 143 116 115 42 672 516 835 866
ENSRNOG00000003476 8 0 1 1 3 2 5 0 5 6 1 1 0 0 4 3 5 1
ENSRNOG00000003479 3 0 5 1 12 3 5 6 3 9 0 0 1 2 8 8 12 12
ENSRNOG00000003480 0 0 0 0 1 0 1 0 6 2 1 0 0 0 3 0 3 2
ENSRNOG00000003486 13 7 6 16 14 8 22 12 34 29 26 17 19 8 19 11 16 28
ENSRNOG00000003491 48 19 27 26 35 21 38 28 31 38 30 7 26 6 27 34 39 38
ENSRNOG00000003494 4 0 2 0 1 0 2 0 0 0 0 0 2 0 1 2 0 5
ENSRNOG00000003495 1579 1164 1494 812 2071 1027 1220 730 1487 1276 1090 396 702 325 1004 792 1230 1101
ENSRNOG00000003496 57 29 65 24 71 27 43 13 46 59 20 10 26 18 49 41 88 77
ENSRNOG00000003497 15 18 40 14 41 13 24 8 50 17 7 8 15 2 41 36 67 49
ENSRNOG00000003498 3 0 1 0 1 2 0 0 0 0 0 0 0 0 1 1 5 8
ENSRNOG00000003500 11663 21639 17754 6667 23590 10114 21254 14430 28600 69819 27340 7734 11968 5709 28120 17781 25965 24433
ENSRNOG00000003501 0 0 0 0 0 0 0 0 0 0 0 0 0 0 0 0 0 0
ENSRNOG00000003504 235 221 202 103 286 141 174 119 235 507 174 36 106 54 228 156 243 191
ENSRNOG00000003506 510 501 572 286 824 320 395 286 574 781 384 166 276 107 452 315 487 501
ENSRNOG00000003508 381 275 337 182 569 241 278 186 414 245 234 86 154 48 170 110 191 162
ENSRNOG00000003509 0 0 0 0 0 0 0 0 0 0 0 0 0 0 0 0 0 0
ENSRNOG00000003510 11 17 25 9 23 6 18 9 12 23 7 3 8 8 4 2 4 11
ENSRNOG00000003512 0 0 0 0 0 0 0 0 0 0 0 1 0 0 0 0 0 0
ENSRNOG00000003515 3635 6491 6272 2198 9262 3692 2517 2134 3998 8624 3788 700 1709 488 4569 4405 5463 4311
ENSRNOG00000003517 23 14 32 20 32 7 17 2 30 50 32 20 11 8 20 21 23 22
ENSRNOG00000003518 0 0 0 0 0 0 0 0 0 0 0 0 0 0 0 0 0 0
ENSRNOG00000003520 664 840 817 347 1179 513 447 339 735 1475 491 181 329 151 703 513 781 627
ENSRNOG00000003521 0 0 0 0 0 0 0 0 0 0 0 0 0 0 0 0 0 0
ENSRNOG00000003522 2 0 1 1 4 1 5 0 5 4 0 2 3 0 3 2 2 2
ENSRNOG00000003524 747 714 645 383 898 342 486 402 813 1178 490 191 275 154 745 545 841 794
ENSRNOG00000003526 7 1 6 0 4 2 9 0 9 7 7 1 0 1 8 11 21 24
ENSRNOG00000003531 0 0 0 0 0 0 0 0 0 0 0 0 0 0 0 0 0 0
ENSRNOG00000003532 0 0 0 0 0 0 0 0 0 0 0 0 0 0 0 0 0 0
ENSRNOG00000003533 759 437 568 0 1117 539 464 176 350 879 338 117 216 77 880 632 897 966
ENSRNOG00000003536 211 201 232 83 256 119 134 156 268 291 153 64 125 37 121 121 155 147
ENSRNOG00000003537 0 1 0 0 0 1 10 0 1 2 0 1 2 1 2 0 1 0
ENSRNOG00000003538 2 11 5 4 15 1 1 0 3 11 8 0 1 3 32 13 24 27
ENSRNOG00000003541 20 6 20 13 18 14 9 8 12 28 12 1 8 3 27 24 41 44
ENSRNOG00000003542 265 399 394 189 513 241 539 320 757 295 501 195 384 87 80 60 65 80
ENSRNOG00000003543 0 0 0 0 1 1 0 0 0 0 0 0 0 0 0 0 0 0
ENSRNOG00000003544 0 0 0 1 1 1 0 0 3 0 4 0 0 0 1 1 0 0
ENSRNOG00000003545 55 44 61 35 82 47 64 88 162 169 55 38 37 29 96 39 102 83
ENSRNOG00000003546 18 36 40 24 51 28 21 39 46 63 17 8 15 7 26 23 15 19
ENSRNOG00000003548 0 0 0 0 0 0 0 0 0 0 0 0 0 0 0 0 0 0
ENSRNOG00000003549 539 822 668 0 901 391 701 657 1106 1469 747 281 557 290 725 504 681 669
ENSRNOG00000003550 125 141 143 48 174 56 103 73 105 254 115 27 59 38 111 63 133 117
ENSRNOG00000003551 164 138 178 85 195 108 129 127 183 244 137 46 73 18 111 83 102 83
ENSRNOG00000003553 12 7 17 9 24 9 8 15 40 21 14 5 19 5 12 3 3 3
ENSRNOG00000003554 30 6 16 0 25 19 26 9 10 24 5 7 9 2 20 13 35 25
ENSRNOG00000003555 0 0 0 0 0 0 0 0 0 0 0 0 0 0 0 0 0 0
ENSRNOG00000003559 16 9 20 4 22 3 14 2 18 67 5 2 8 6 14 9 22 19
ENSRNOG00000003560 0 0 0 0 0 0 0 0 0 0 0 0 0 0 0 0 0 0
ENSRNOG00000003562 10 20 12 5 6 1 4 26 9 11 9 2 2 1 7 13 3 2
ENSRNOG00000003563 182 189 162 89 248 112 91 86 208 410 113 38 77 28 184 142 214 201
ENSRNOG00000003566 18244 28919 26388 11612 35665 14588 16460 11363 21062 63413 18474 5638 10918 4422 36898 28720 32795 36353
ENSRNOG00000003567 193 256 231 118 370 124 176 122 243 443 156 68 111 51 243 141 251 203
ENSRNOG00000003569 0 0 0 0 0 0 0 0 0 0 0 0 0 0 0 0 0 0
ENSRNOG00000003575 0 0 0 0 0 0 0 0 0 0 0 0 0 0 0 0 0 0
ENSRNOG00000003576 65 21 27 37 52 31 10 11 55 31 22 5 13 18 33 27 36 22
ENSRNOG00000003578 135 55 101 79 189 81 72 55 98 129 68 22 30 15 110 76 108 101
ENSRNOG00000003580 0 0 0 0 0 0 0 0 0 0 0 0 0 0 0 1 0 0
ENSRNOG00000003581 13 11 8 6 9 7 7 6 20 31 5 13 14 4 11 3 16 6
ENSRNOG00000003583 117 84 97 67 170 84 80 48 151 212 103 14 38 14 92 44 86 92
ENSRNOG00000003585 5 3 0 0 9 1 8 3 0 11 0 0 1 1 3 1 2 3
ENSRNOG00000003587 3 3 3 0 7 3 1 3 8 2 0 0 8 0 3 0 1 4
ENSRNOG00000003588 0 0 0 0 0 0 0 0 0 0 0 0 0 0 0 0 0 0
ENSRNOG00000003590 111 51 72 45 114 51 52 32 60 98 58 17 21 13 63 52 94 101
ENSRNOG00000003592 246 281 282 139 415 159 271 176 413 401 320 98 191 75 244 175 249 184
ENSRNOG00000003594 812 700 721 370 974 550 522 350 733 1390 482 211 304 107 888 674 895 843
ENSRNOG00000003595 0 0 0 0 0 0 0 0 0 1 0 0 0 0 0 0 0 0
ENSRNOG00000003596 13 4 5 0 13 7 6 8 7 8 5 1 3 0 8 5 5 9
ENSRNOG00000003597 816 1190 1300 0 1416 402 529 427 1130 1051 573 231 389 185 407 288 458 413
ENSRNOG00000003599 129 128 121 70 221 85 179 126 229 319 119 63 115 36 141 78 125 114
ENSRNOG00000003600 210 193 172 102 388 155 192 148 367 312 240 69 111 63 175 139 282 213
ENSRNOG00000003601 0 0 0 0 0 0 0 0 0 0 0 0 0 0 0 0 1 0
ENSRNOG00000003603 4 4 9 4 11 2 4 7 6 7 10 0 8 2 4 3 4 5
ENSRNOG00000003606 0 1 2 0 3 4 2 0 4 1 1 2 0 0 1 0 0 0
ENSRNOG00000003611 151 111 124 0 271 113 83 61 135 213 100 24 78 20 177 114 171 152
ENSRNOG00000003613 65 21 36 0 69 25 35 12 45 95 48 25 12 6 56 32 65 71
ENSRNOG00000003614 13 3 14 6 4 4 13 3 28 11 2 6 8 1 3 6 7 7
ENSRNOG00000003616 213 129 157 147 224 203 199 133 226 395 90 45 66 28 109 198 115 100
ENSRNOG00000003620 5938 4854 6044 3020 9039 4320 5786 3995 6910 12027 5308 2151 3002 1061 2339 2022 3120 2402
ENSRNOG00000003622 122 15 63 0 118 58 130 72 158 122 91 26 48 37 76 51 174 171
ENSRNOG00000003625 1036 1093 1194 574 1684 687 999 744 1710 2582 934 371 676 215 1325 872 1298 1287
ENSRNOG00000003626 882 1473 1183 503 1677 772 1512 1132 2707 3850 1403 596 1199 503 1376 947 1413 1363
ENSRNOG00000003629 41 43 47 19 82 35 24 25 46 104 19 9 14 10 55 43 64 59
ENSRNOG00000003633 0 0 0 0 0 0 0 0 0 0 0 0 0 0 0 0 0 0
ENSRNOG00000003634 711 701 459 262 1119 122 231 321 353 1093 147 163 337 86 79 22 72 45
ENSRNOG00000003635 188 133 149 99 221 91 131 117 184 166 139 46 75 57 52 53 77 55
ENSRNOG00000003643 8 1 2 0 2 0 18 3 2 1 10 2 3 3 6 7 11 15
ENSRNOG00000003645 20 29 30 11 25 31 17 9 20 33 11 14 17 4 98 35 60 56
ENSRNOG00000003648 0 4 2 2 5 0 3 0 0 8 1 4 0 1 1 0 2 3
ENSRNOG00000003649 136 143 98 60 158 63 71 79 104 191 88 32 65 30 73 70 93 127
ENSRNOG00000003650 17 30 23 8 33 21 11 11 25 41 30 8 5 5 11 3 14 9
ENSRNOG00000003653 1549 2026 1965 947 3003 1150 1909 1411 2870 3524 2316 709 1171 763 1489 872 1784 1421
ENSRNOG00000003654 0 0 2 0 1 0 0 0 0 2 0 0 0 0 0 0 0 0
ENSRNOG00000003657 24 18 10 1 2 16 0 2 8 4 10 0 10 0 7 10 17 13
ENSRNOG00000003661 95 114 150 53 149 73 68 90 173 238 99 51 70 17 96 52 140 108
ENSRNOG00000003666 3 0 3 2 11 1 12 5 6 34 10 2 4 4 23 14 24 31
ENSRNOG00000003668 0 0 0 0 0 0 0 0 0 0 0 0 0 0 0 0 0 0
ENSRNOG00000003669 0 0 0 0 0 0 0 0 0 0 0 0 0 0 1 1 0 0
ENSRNOG00000003670 74 106 141 79 162 78 128 64 159 301 117 30 67 27 185 107 163 183
ENSRNOG00000003671 0 0 0 0 0 0 0 0 0 0 0 0 0 0 0 0 0 0
ENSRNOG00000003672 0 0 1 0 0 0 0 0 0 0 0 0 0 1 0 0 0 0
ENSRNOG00000003673 96 86 100 43 145 68 67 65 130 192 44 12 39 23 69 78 81 82
ENSRNOG00000003674 31 41 83 0 73 40 55 32 106 115 60 25 38 13 45 51 70 44
ENSRNOG00000003675 0 0 0 0 0 0 0 0 0 0 0 0 0 0 0 0 0 0
ENSRNOG00000003679 242 40 58 85 147 121 100 41 120 117 66 44 57 29 230 198 235 255
ENSRNOG00000003680 0 0 0 0 0 0 0 0 0 0 0 0 0 0 0 0 0 0
ENSRNOG00000003681 0 3 0 0 0 3 1 0 0 0 0 0 0 1 0 0 0 0
ENSRNOG00000003682 87 101 88 41 95 42 61 46 83 174 53 26 55 9 85 46 80 82
ENSRNOG00000003683 0 0 1 0 1 0 0 0 0 4 0 0 0 0 2 0 3 1
ENSRNOG00000003686 356 224 324 0 494 234 275 229 372 435 219 85 194 46 405 309 449 419
ENSRNOG00000003687 3 1 1 0 7 4 0 7 4 10 5 2 4 2 10 6 8 16
ENSRNOG00000003688 0 0 0 0 0 0 0 0 0 0 0 0 0 0 0 0 0 0
ENSRNOG00000003689 651 621 620 0 928 455 646 489 1092 1200 601 273 403 139 587 385 607 622
ENSRNOG00000003691 1115 526 783 590 1384 656 537 245 748 1181 579 176 289 148 937 622 929 1005
ENSRNOG00000003694 1073 363 513 408 1005 442 480 248 421 424 368 161 305 121 770 400 811 712
ENSRNOG00000003695 0 0 0 0 0 0 0 0 0 0 0 0 0 0 0 0 0 0
ENSRNOG00000003698 1 0 0 0 0 0 0 0 0 0 0 0 1 0 1 0 0 0
ENSRNOG00000003699 28 51 27 12 63 13 38 17 53 49 13 13 20 4 20 14 40 32
ENSRNOG00000003703 198 125 119 133 110 171 82 75 203 219 98 17 33 23 40 15 23 44
ENSRNOG00000003704 4 2 1 1 5 1 2 0 1 2 0 2 1 0 0 1 1 0
ENSRNOG00000003705 4 2 0 0 0 0 0 0 0 2 0 1 0 0 1 1 1 1
ENSRNOG00000003706 466 573 585 267 756 376 460 366 562 1453 526 188 440 148 656 469 737 683
ENSRNOG00000003707 126 80 87 0 120 72 64 22 42 132 52 16 34 8 107 67 102 76
ENSRNOG00000003709 1045 977 1064 533 1459 712 778 313 810 1405 675 257 385 213 1340 857 1520 1422
ENSRNOG00000003712 344 176 241 175 431 196 267 96 245 455 213 76 120 52 355 237 393 405
ENSRNOG00000003713 0 2 0 0 0 1 0 0 0 0 0 0 0 0 0 0 0 0
ENSRNOG00000003714 113 84 93 83 189 70 76 61 133 248 67 23 46 20 121 99 108 106
ENSRNOG00000003715 2 2 1 0 2 1 13 12 4 3 5 2 8 2 1 0 1 2
ENSRNOG00000003716 4 4 2 3 5 2 3 3 6 4 6 0 2 1 3 3 7 5
ENSRNOG00000003717 116 137 145 69 210 103 120 103 229 182 143 56 91 41 113 78 99 114
ENSRNOG00000003718 0 0 0 0 0 0 0 0 0 0 0 1 0 0 0 0 0 0
ENSRNOG00000003719 104 158 145 85 213 94 41 44 145 261 133 27 41 22 147 93 142 105
ENSRNOG00000003720 1 0 2 1 0 0 0 0 0 0 0 0 0 0 0 0 0 0
ENSRNOG00000003721 29 19 23 7 19 14 2 4 10 25 2 3 0 0 20 11 12 16
ENSRNOG00000003722 24 17 19 18 25 16 27 1 20 50 15 3 20 7 30 8 17 7
ENSRNOG00000003723 614 285 367 311 603 337 413 254 561 741 286 171 213 85 549 411 573 549
ENSRNOG00000003724 339 593 484 187 586 247 321 262 557 1121 337 122 240 105 420 280 436 359
ENSRNOG00000003726 1 0 0 0 0 0 5 0 2 0 0 0 0 0 0 1 0 0
ENSRNOG00000003728 734 702 715 314 903 347 392 266 504 903 401 131 296 102 550 444 475 440
ENSRNOG00000003732 9 0 2 0 0 2 4 4 0 4 5 0 10 0 4 1 6 10
ENSRNOG00000003734 1 0 1 0 1 2 0 0 2 0 2 0 0 0 0 1 1 1
ENSRNOG00000003736 82 34 40 0 67 31 69 36 116 90 81 25 38 12 62 49 80 63
ENSRNOG00000003737 0 0 0 0 0 0 0 0 0 0 0 0 0 0 0 0 0 0
ENSRNOG00000003738 3 2 6 0 4 3 1 0 7 2 0 4 0 0 8 0 1 7
ENSRNOG00000003740 24 3 8 16 44 17 30 0 26 54 13 5 9 8 30 11 20 17
ENSRNOG00000003741 0 0 0 0 0 0 0 0 0 2 0 0 0 0 2 0 2 1
ENSRNOG00000003742 23 8 11 0 22 11 10 9 22 13 15 7 15 6 14 14 21 18
ENSRNOG00000003743 265 218 212 159 416 188 202 145 289 538 164 96 147 71 378 260 464 482
ENSRNOG00000003745 8 16 21 10 19 8 4 9 2 24 14 2 3 4 9 4 22 7
ENSRNOG00000003746 5356 7892 6631 0 9184 3732 4289 2978 5884 10095 3758 1586 3055 640 7311 5637 6795 7012
ENSRNOG00000003747 238 459 436 164 516 239 390 320 558 781 420 128 233 67 312 210 327 305
ENSRNOG00000003748 0 0 0 0 3 0 2 0 1 2 0 0 0 0 0 0 3 2
ENSRNOG00000003749 92 64 72 0 104 58 73 34 137 65 79 24 36 19 63 71 75 49
ENSRNOG00000003755 0 1 0 0 0 0 0 0 0 0 0 0 0 0 0 0 0 0
ENSRNOG00000003756 0 0 0 0 0 0 0 0 0 2 0 0 0 0 0 0 0 0
ENSRNOG00000003759 21 9 18 0 24 14 13 13 13 19 9 4 6 3 16 7 16 17
ENSRNOG00000003762 5 3 4 0 1 1 2 1 7 5 0 0 8 2 3 3 9 7
ENSRNOG00000003763 895 1171 1059 0 1262 680 951 686 1454 1808 1220 406 661 358 1098 732 972 1091
ENSRNOG00000003765 0 0 0 0 0 0 0 0 0 0 0 0 0 0 0 0 0 0
ENSRNOG00000003767 98 75 89 47 117 50 48 66 49 179 58 20 36 12 87 60 93 87
ENSRNOG00000003769 50 89 67 19 92 34 50 9 34 59 30 14 34 13 52 15 38 29
ENSRNOG00000003772 39 42 53 0 43 34 64 52 106 108 37 17 34 18 24 17 24 27
ENSRNOG00000003773 420 512 534 257 779 344 640 494 788 985 605 165 366 153 454 394 482 398
ENSRNOG00000003776 0 0 0 0 0 0 0 0 0 0 0 0 0 0 0 0 0 0
ENSRNOG00000003777 19 26 18 6 33 10 17 11 14 32 17 13 21 7 26 12 17 10
ENSRNOG00000003778 17 13 11 6 22 3 32 13 11 18 20 14 13 3 13 3 8 6
ENSRNOG00000003779 175 149 166 101 277 167 184 95 201 277 187 49 152 22 225 249 252 197
ENSRNOG00000003781 0 0 0 0 0 0 0 0 0 0 0 0 0 0 0 0 0 0
ENSRNOG00000003782 11 15 13 0 36 25 8 6 28 47 27 4 12 1 19 13 39 17
ENSRNOG00000003783 0 0 0 0 0 0 0 0 0 0 0 0 0 0 0 0 0 0
ENSRNOG00000003784 81 95 71 27 86 59 50 28 97 124 68 11 43 8 162 91 126 95
ENSRNOG00000003785 1 0 0 1 0 0 1 0 2 1 0 0 0 0 2 1 4 3
ENSRNOG00000003786 94 84 71 0 129 58 113 72 151 125 105 44 88 45 76 55 93 90
ENSRNOG00000003787 1 0 1 1 1 1 2 6 3 1 0 1 0 2 6 3 8 8
ENSRNOG00000003789 6 0 0 0 1 1 1 2 6 21 1 1 3 0 7 2 1 2
ENSRNOG00000003790 1 0 0 0 4 0 0 2 0 0 0 0 0 0 0 0 0 0
ENSRNOG00000003792 183 39 87 0 124 67 93 51 109 56 52 58 73 33 76 62 122 113
ENSRNOG00000003794 88 105 69 56 129 54 97 84 130 186 122 21 81 28 92 53 74 72
ENSRNOG00000003795 287 165 237 144 328 182 122 88 154 333 97 39 87 38 149 104 164 160
ENSRNOG00000003797 198 322 265 130 450 183 349 307 552 603 343 155 294 126 385 274 385 372
ENSRNOG00000003800 0 3 3 0 0 1 1 0 0 4 0 0 0 0 0 0 1 2
ENSRNOG00000003802 0 7 3 1 0 1 5 6 8 9 0 4 2 2 14 2 7 8
ENSRNOG00000003803 64 16 26 0 39 24 27 15 15 34 12 7 16 6 59 34 61 70
ENSRNOG00000003805 76 26 37 27 58 41 26 17 45 65 20 2 21 15 108 73 137 128
ENSRNOG00000003806 1 0 0 0 0 0 0 0 9 1 0 1 0 0 0 0 1 0
ENSRNOG00000003807 7 12 13 11 20 3 8 10 16 12 13 5 3 1 13 10 7 10
ENSRNOG00000003809 189 223 237 0 319 217 267 165 394 769 261 102 228 57 755 471 513 546
ENSRNOG00000003812 1 1 3 0 1 0 1 0 1 2 5 0 0 0 0 0 0 1
ENSRNOG00000003813 0 0 0 0 0 0 0 0 0 0 0 0 0 0 0 0 0 0
ENSRNOG00000003815 652 888 736 376 1181 482 384 243 522 1453 351 90 216 71 725 462 765 616
ENSRNOG00000003816 46 55 69 50 114 44 34 31 42 70 31 4 15 6 71 47 66 63
ENSRNOG00000003821 369 258 313 170 411 222 266 163 354 413 221 82 175 49 207 149 257 233
ENSRNOG00000003822 139 97 104 64 164 89 166 111 212 311 153 44 78 30 167 118 207 173
ENSRNOG00000003825 67 48 59 0 123 49 51 54 88 107 50 18 42 14 52 32 61 56
[truncated: 14,384 more rows]
